# Supplementary material for: Incidence, Trends and Ethnic Differences of Oropharyngeal, Anal and Cervical Cancers: Singapore, 1968-2012
Source: PLoS One. 2015 Dec 31;10(12):e0146185. doi: 10.1371/journal.pone.0146185 (PMC4705110; doi:10.1371/journal.pone.0146185)
Supplement: S1 Data — (XLSX) [file pone.0146185.s002.xlsx]

## Sheet: SingaporeHPVassocCancer
gender	ethnic	agegrp	period	opscc_cases	nonop_hnc_cases	icc_cases	analscc_cases	analnonscc_cases	py
1_Male	1_Chinese	1_20-24	1_1968-72	0	1		0	0	403100
1_Male	1_Chinese	1_20-24	2_1973-77	0	0		0	0	502600
1_Male	1_Chinese	1_20-24	3_1978-82	0	0		0	0	551400
1_Male	1_Chinese	1_20-24	4_1983-87	0	0		0	0	515100
1_Male	1_Chinese	1_20-24	5_1988-92	0	1		0	0	460100
1_Male	1_Chinese	1_20-24	6_1993-97	0	1		0	0	464700
1_Male	1_Chinese	1_20-24	7_1998-2002	0	1		0	0	421672
1_Male	1_Chinese	1_20-24	8_2003-07	0	1		0	0	403607
1_Male	1_Chinese	1_20-24	9_2008-12	0	0		0	0	433300
1_Male	1_Chinese	2_25-29	1_1968-72	0	0		0	0	276100
1_Male	1_Chinese	2_25-29	2_1973-77	1	0		0	0	406300
1_Male	1_Chinese	2_25-29	3_1978-82	0	1		0	0	492100
1_Male	1_Chinese	2_25-29	4_1983-87	0	1		0	1	561100
1_Male	1_Chinese	2_25-29	5_1988-92	0	1		0	0	552200
1_Male	1_Chinese	2_25-29	6_1993-97	0	1		0	0	513200
1_Male	1_Chinese	2_25-29	7_1998-2002	0	3		0	0	510206
1_Male	1_Chinese	2_25-29	8_2003-07	0	0		0	0	468041
1_Male	1_Chinese	2_25-29	9_2008-12	0	3		0	0	475600
1_Male	1_Chinese	3_30-34	1_1968-72	0	2		0	1	260900
1_Male	1_Chinese	3_30-34	2_1973-77	0	1		0	1	280200
1_Male	1_Chinese	3_30-34	3_1978-82	1	0		0	0	397800
1_Male	1_Chinese	3_30-34	4_1983-87	1	1		0	1	501700
1_Male	1_Chinese	3_30-34	5_1988-92	0	0		0	2	586000
1_Male	1_Chinese	3_30-34	6_1993-97	1	1		0	0	590200
1_Male	1_Chinese	3_30-34	7_1998-2002	1	5		1	1	547457
1_Male	1_Chinese	3_30-34	8_2003-07	0	3		0	0	533519
1_Male	1_Chinese	3_30-34	9_2008-12	0	3		0	0	515000
1_Male	1_Chinese	4_35-39	1_1968-72	0	4		0	0	209700
1_Male	1_Chinese	4_35-39	2_1973-77	1	1		0	0	258800
1_Male	1_Chinese	4_35-39	3_1978-82	1	1		0	0	275700
1_Male	1_Chinese	4_35-39	4_1983-87	2	3		0	0	403800
1_Male	1_Chinese	4_35-39	5_1988-92	3	2		0	0	526600
1_Male	1_Chinese	4_35-39	6_1993-97	1	2		0	1	606900
1_Male	1_Chinese	4_35-39	7_1998-2002	1	5		0	2	613423
1_Male	1_Chinese	4_35-39	8_2003-07	0	1		1	1	551170
1_Male	1_Chinese	4_35-39	9_2008-12	1	6		0	3	557100
1_Male	1_Chinese	5_40-44	1_1968-72	3	0		0	0	175000
1_Male	1_Chinese	5_40-44	2_1973-77	1	0		0	0	207900
1_Male	1_Chinese	5_40-44	3_1978-82	0	10		0	1	251600
1_Male	1_Chinese	5_40-44	4_1983-87	2	0		0	0	275900
1_Male	1_Chinese	5_40-44	5_1988-92	4	5		0	1	418000
1_Male	1_Chinese	5_40-44	6_1993-97	5	7		1	0	538900
1_Male	1_Chinese	5_40-44	7_1998-2002	3	4		1	0	613291
1_Male	1_Chinese	5_40-44	8_2003-07	1	13		0	1	605639
1_Male	1_Chinese	5_40-44	9_2008-12	5	5		0	3	559000
1_Male	1_Chinese	6_45-49	1_1968-72	3	1		1	1	139600
1_Male	1_Chinese	6_45-49	2_1973-77	5	8		1	1	172100
1_Male	1_Chinese	6_45-49	3_1978-82	1	11		0	0	200700
1_Male	1_Chinese	6_45-49	4_1983-87	1	7		0	1	245700
1_Male	1_Chinese	6_45-49	5_1988-92	0	7		0	0	279700
1_Male	1_Chinese	6_45-49	6_1993-97	7	9		0	1	422400
1_Male	1_Chinese	6_45-49	7_1998-2002	12	8		0	1	537876
1_Male	1_Chinese	6_45-49	8_2003-07	5	19		1	4	599906
1_Male	1_Chinese	6_45-49	9_2008-12	11	12		0	5	605700
1_Male	1_Chinese	7_50-54	1_1968-72	4	7		0	0	131900
1_Male	1_Chinese	7_50-54	2_1973-77	6	9		0	0	133800
1_Male	1_Chinese	7_50-54	3_1978-82	4	5		0	0	164400
1_Male	1_Chinese	7_50-54	4_1983-87	3	11		0	3	195100
1_Male	1_Chinese	7_50-54	5_1988-92	6	13		0	2	241300
1_Male	1_Chinese	7_50-54	6_1993-97	5	14		0	0	277600
1_Male	1_Chinese	7_50-54	7_1998-2002	6	18		1	0	416071
1_Male	1_Chinese	7_50-54	8_2003-07	15	12		0	7	518609
1_Male	1_Chinese	7_50-54	9_2008-12	25	16		3	4	585900
1_Male	1_Chinese	8_55-59	1_1968-72	8	13		0	0	127000
1_Male	1_Chinese	8_55-59	2_1973-77	5	8		1	0	121000
1_Male	1_Chinese	8_55-59	3_1978-82	5	11		0	0	124300
1_Male	1_Chinese	8_55-59	4_1983-87	9	12		2	1	155800
1_Male	1_Chinese	8_55-59	5_1988-92	8	5		1	1	188600
1_Male	1_Chinese	8_55-59	6_1993-97	6	12		1	0	234200
1_Male	1_Chinese	8_55-59	7_1998-2002	10	28		1	0	268502
1_Male	1_Chinese	8_55-59	8_2003-07	21	18		2	6	395883
1_Male	1_Chinese	8_55-59	9_2008-12	24	29		0	7	493300
1_Male	1_Chinese	9_60-64	1_1968-72	11	8		0	0	100700
1_Male	1_Chinese	9_60-64	2_1973-77	9	12		1	0	112400
1_Male	1_Chinese	9_60-64	3_1978-82	4	10		0	1	108300
1_Male	1_Chinese	9_60-64	4_1983-87	10	15		0	2	114600
1_Male	1_Chinese	9_60-64	5_1988-92	11	17		0	3	145300
1_Male	1_Chinese	9_60-64	6_1993-97	14	21		0	3	177300
1_Male	1_Chinese	9_60-64	7_1998-2002	20	22		0	1	220968
1_Male	1_Chinese	9_60-64	8_2003-07	15	16		0	4	251431
1_Male	1_Chinese	9_60-64	9_2008-12	18	24		2	4	365600
1_Male	1_Chinese	10_65-69	1_1968-72	4	9		2	0	66700
1_Male	1_Chinese	10_65-69	2_1973-77	5	12		0	1	84500
1_Male	1_Chinese	10_65-69	3_1978-82	10	13		1	1	94200
1_Male	1_Chinese	10_65-69	4_1983-87	9	17		0	0	93300
1_Male	1_Chinese	10_65-69	5_1988-92	9	11		1	6	102700
1_Male	1_Chinese	10_65-69	6_1993-97	11	10		0	2	129900
1_Male	1_Chinese	10_65-69	7_1998-2002	20	23		1	7	160415
1_Male	1_Chinese	10_65-69	8_2003-07	28	25		1	6	200658
1_Male	1_Chinese	10_65-69	9_2008-12	26	28		1	12	227800
1_Male	1_Chinese	11_70+	1_1968-72	6	13		0	1	55500
1_Male	1_Chinese	11_70+	2_1973-77	11	11		1	3	88000
1_Male	1_Chinese	11_70+	3_1978-82	14	23		2	2	114500
1_Male	1_Chinese	11_70+	4_1983-87	15	25		2	3	147900
1_Male	1_Chinese	11_70+	5_1988-92	15	31		4	5	176400
1_Male	1_Chinese	11_70+	6_1993-97	13	34		3	7	197300
1_Male	1_Chinese	11_70+	7_1998-2002	28	30		2	8	235020
1_Male	1_Chinese	11_70+	8_2003-07	35	31		2	16	291780
1_Male	1_Chinese	11_70+	9_2008-12	46	49		3	18	377200
1_Male	2_Malay	1_20-24	1_1968-72	0	0		0	0	63000
1_Male	2_Malay	1_20-24	2_1973-77	0	0		0	0	90900
1_Male	2_Malay	1_20-24	3_1978-82	0	0		0	0	112300
1_Male	2_Malay	1_20-24	4_1983-87	0	0		0	0	119700
1_Male	2_Malay	1_20-24	5_1988-92	0	0		0	0	99200
1_Male	2_Malay	1_20-24	6_1993-97	0	0		0	0	80600
1_Male	2_Malay	1_20-24	7_1998-2002	0	0		0	0	73866
1_Male	2_Malay	1_20-24	8_2003-07	0	0		0	0	92793
1_Male	2_Malay	1_20-24	9_2008-12	0	0		0	0	110500
1_Male	2_Malay	2_25-29	1_1968-72	0	0		0	0	39800
1_Male	2_Malay	2_25-29	2_1973-77	0	0		0	0	65300
1_Male	2_Malay	2_25-29	3_1978-82	0	0		0	0	82700
1_Male	2_Malay	2_25-29	4_1983-87	0	0		0	0	104400
1_Male	2_Malay	2_25-29	5_1988-92	0	0		0	0	118100
1_Male	2_Malay	2_25-29	6_1993-97	0	0		0	1	97500
1_Male	2_Malay	2_25-29	7_1998-2002	0	1		0	0	79814
1_Male	2_Malay	2_25-29	8_2003-07	0	0		0	0	73649
1_Male	2_Malay	2_25-29	9_2008-12	0	0		0	0	91700
1_Male	2_Malay	3_30-34	1_1968-72	0	0		0	0	47500
1_Male	2_Malay	3_30-34	2_1973-77	0	0		0	0	41100
1_Male	2_Malay	3_30-34	3_1978-82	0	0		0	0	58500
1_Male	2_Malay	3_30-34	4_1983-87	0	0		0	0	76900
1_Male	2_Malay	3_30-34	5_1988-92	0	0		0	0	103500
1_Male	2_Malay	3_30-34	6_1993-97	0	0		0	0	116000
1_Male	2_Malay	3_30-34	7_1998-2002	0	0		0	0	95502
1_Male	2_Malay	3_30-34	8_2003-07	0	0		0	0	79451
1_Male	2_Malay	3_30-34	9_2008-12	0	0		0	0	71600
1_Male	2_Malay	4_35-39	1_1968-72	0	0		0	0	43300
1_Male	2_Malay	4_35-39	2_1973-77	0	0		0	0	42300
1_Male	2_Malay	4_35-39	3_1978-82	0	0		0	0	35800
1_Male	2_Malay	4_35-39	4_1983-87	0	0		0	0	53300
1_Male	2_Malay	4_35-39	5_1988-92	0	0		0	0	75500
1_Male	2_Malay	4_35-39	6_1993-97	0	1		0	0	101600
1_Male	2_Malay	4_35-39	7_1998-2002	0	2		1	0	113523
1_Male	2_Malay	4_35-39	8_2003-07	0	0		0	0	94230
1_Male	2_Malay	4_35-39	9_2008-12	0	0		0	0	80800
1_Male	2_Malay	5_40-44	1_1968-72	2	2		0	0	42700
1_Male	2_Malay	5_40-44	2_1973-77	0	1		0	0	38400
1_Male	2_Malay	5_40-44	3_1978-82	0	0		0	0	37700
1_Male	2_Malay	5_40-44	4_1983-87	0	0		0	0	32400
1_Male	2_Malay	5_40-44	5_1988-92	0	1		0	0	51300
1_Male	2_Malay	5_40-44	6_1993-97	0	0		0	0	74300
1_Male	2_Malay	5_40-44	7_1998-2002	0	1		0	0	99358
1_Male	2_Malay	5_40-44	8_2003-07	1	2		0	0	111202
1_Male	2_Malay	5_40-44	9_2008-12	0	0		0	0	96500
1_Male	2_Malay	6_45-49	1_1968-72	0	2		0	1	35600
1_Male	2_Malay	6_45-49	2_1973-77	0	2		0	0	38900
1_Male	2_Malay	6_45-49	3_1978-82	0	1		0	0	34500
1_Male	2_Malay	6_45-49	4_1983-87	0	0		0	0	34500
1_Male	2_Malay	6_45-49	5_1988-92	0	0		0	0	30900
1_Male	2_Malay	6_45-49	6_1993-97	0	0		0	0	50400
1_Male	2_Malay	6_45-49	7_1998-2002	1	5		0	0	72659
1_Male	2_Malay	6_45-49	8_2003-07	1	1		0	1	97052
1_Male	2_Malay	6_45-49	9_2008-12	0	0		0	0	110000
1_Male	2_Malay	7_50-54	1_1968-72	0	1		1	0	25800
1_Male	2_Malay	7_50-54	2_1973-77	0	0		0	0	33000
1_Male	2_Malay	7_50-54	3_1978-82	0	2		0	0	34700
1_Male	2_Malay	7_50-54	4_1983-87	1	0		0	0	31500
1_Male	2_Malay	7_50-54	5_1988-92	1	2		0	2	32100
1_Male	2_Malay	7_50-54	6_1993-97	0	2		0	0	30100
1_Male	2_Malay	7_50-54	7_1998-2002	0	0		0	0	49100
1_Male	2_Malay	7_50-54	8_2003-07	0	1		1	0	70182
1_Male	2_Malay	7_50-54	9_2008-12	1	4		1	0	92200
1_Male	2_Malay	8_55-59	1_1968-72	0	0		0	0	16400
1_Male	2_Malay	8_55-59	2_1973-77	0	1		0	0	22600
1_Male	2_Malay	8_55-59	3_1978-82	0	0		1	0	29500
1_Male	2_Malay	8_55-59	4_1983-87	0	2		1	0	31000
1_Male	2_Malay	8_55-59	5_1988-92	0	0		1	0	29000
1_Male	2_Malay	8_55-59	6_1993-97	1	0		0	0	30400
1_Male	2_Malay	8_55-59	7_1998-2002	1	2		0	1	28532
1_Male	2_Malay	8_55-59	8_2003-07	0	0		0	0	46397
1_Male	2_Malay	8_55-59	9_2008-12	0	0		1	2	64100
1_Male	2_Malay	9_60-64	1_1968-72	0	1		0	1	12000
1_Male	2_Malay	9_60-64	2_1973-77	0	1		1	0	14500
1_Male	2_Malay	9_60-64	3_1978-82	1	1		0	0	19800
1_Male	2_Malay	9_60-64	4_1983-87	0	1		0	0	25900
1_Male	2_Malay	9_60-64	5_1988-92	1	1		0	0	27400
1_Male	2_Malay	9_60-64	6_1993-97	0	0		0	0	26200
1_Male	2_Malay	9_60-64	7_1998-2002	0	0		0	0	27603
1_Male	2_Malay	9_60-64	8_2003-07	0	0		0	1	25913
1_Male	2_Malay	9_60-64	9_2008-12	1	0		2	2	41500
1_Male	2_Malay	10_65-69	1_1968-72	0	2		0	0	7000
1_Male	2_Malay	10_65-69	2_1973-77	1	1		0	0	9500
1_Male	2_Malay	10_65-69	3_1978-82	1	2		0	0	11700
1_Male	2_Malay	10_65-69	4_1983-87	0	2		0	0	16300
1_Male	2_Malay	10_65-69	5_1988-92	0	0		0	0	21700
1_Male	2_Malay	10_65-69	6_1993-97	0	0		0	1	23300
1_Male	2_Malay	10_65-69	7_1998-2002	1	2		0	0	22672
1_Male	2_Malay	10_65-69	8_2003-07	0	1		0	0	23944
1_Male	2_Malay	10_65-69	9_2008-12	0	0		0	0	21900
1_Male	2_Malay	11_70+	1_1968-72	1	2		0	0	6200
1_Male	2_Malay	11_70+	2_1973-77	2	1		0	0	9600
1_Male	2_Malay	11_70+	3_1978-82	0	2		0	1	12700
1_Male	2_Malay	11_70+	4_1983-87	0	3		1	2	16600
1_Male	2_Malay	11_70+	5_1988-92	4	2		0	0	23100
1_Male	2_Malay	11_70+	6_1993-97	1	4		0	0	31200
1_Male	2_Malay	11_70+	7_1998-2002	2	3		0	1	37968
1_Male	2_Malay	11_70+	8_2003-07	0	4		2	2	41304
1_Male	2_Malay	11_70+	9_2008-12	0	3		1	1	46600
1_Male	3_Indian	1_20-24	1_1968-72	0	0		0	0	27700
1_Male	3_Indian	1_20-24	2_1973-77	0	0		0	0	39800
1_Male	3_Indian	1_20-24	3_1978-82	0	0		0	0	48500
1_Male	3_Indian	1_20-24	4_1983-87	0	0		0	0	49600
1_Male	3_Indian	1_20-24	5_1988-92	0	0		0	0	44500
1_Male	3_Indian	1_20-24	6_1993-97	0	0		0	0	37400
1_Male	3_Indian	1_20-24	7_1998-2002	0	0		0	0	36429
1_Male	3_Indian	1_20-24	8_2003-07	0	0		0	0	44133
1_Male	3_Indian	1_20-24	9_2008-12	0	0		0	0	51900
1_Male	3_Indian	2_25-29	1_1968-72	0	1		0	0	21300
1_Male	3_Indian	2_25-29	2_1973-77	0	0		0	0	29800
1_Male	3_Indian	2_25-29	3_1978-82	0	0		0	0	37800
1_Male	3_Indian	2_25-29	4_1983-87	0	0		0	0	48800
1_Male	3_Indian	2_25-29	5_1988-92	0	0		0	0	53900
1_Male	3_Indian	2_25-29	6_1993-97	0	0		0	0	49900
1_Male	3_Indian	2_25-29	7_1998-2002	0	1		0	0	47359
1_Male	3_Indian	2_25-29	8_2003-07	0	0		0	0	47479
1_Male	3_Indian	2_25-29	9_2008-12	0	0		0	0	66900
1_Male	3_Indian	3_30-34	1_1968-72	0	1		0	0	23400
1_Male	3_Indian	3_30-34	2_1973-77	0	0		0	0	23100
1_Male	3_Indian	3_30-34	3_1978-82	0	0		0	0	28500
1_Male	3_Indian	3_30-34	4_1983-87	0	1		0	0	38700
1_Male	3_Indian	3_30-34	5_1988-92	0	0		0	0	53100
1_Male	3_Indian	3_30-34	6_1993-97	0	0		0	0	60600
1_Male	3_Indian	3_30-34	7_1998-2002	0	0		0	0	66418
1_Male	3_Indian	3_30-34	8_2003-07	0	0		0	0	73048
1_Male	3_Indian	3_30-34	9_2008-12	0	1		1	0	92400
1_Male	3_Indian	4_35-39	1_1968-72	2	0		0	0	34000
1_Male	3_Indian	4_35-39	2_1973-77	0	0		0	0	22800
1_Male	3_Indian	4_35-39	3_1978-82	0	0		0	0	21700
1_Male	3_Indian	4_35-39	4_1983-87	0	0		0	0	29900
1_Male	3_Indian	4_35-39	5_1988-92	0	0		0	0	42500
1_Male	3_Indian	4_35-39	6_1993-97	0	2		0	0	57400
1_Male	3_Indian	4_35-39	7_1998-2002	0	1		0	0	69418
1_Male	3_Indian	4_35-39	8_2003-07	0	0		0	0	79627
1_Male	3_Indian	4_35-39	9_2008-12	0	0		0	0	98300
1_Male	3_Indian	5_40-44	1_1968-72	0	1		0	0	41700
1_Male	3_Indian	5_40-44	2_1973-77	0	1		0	0	30000
1_Male	3_Indian	5_40-44	3_1978-82	2	1		0	0	21200
1_Male	3_Indian	5_40-44	4_1983-87	0	0		0	0	22800
1_Male	3_Indian	5_40-44	5_1988-92	1	0		0	0	33000
1_Male	3_Indian	5_40-44	6_1993-97	0	2		0	0	45200
1_Male	3_Indian	5_40-44	7_1998-2002	0	1		0	0	61320
1_Male	3_Indian	5_40-44	8_2003-07	0	0		0	0	72816
1_Male	3_Indian	5_40-44	9_2008-12	2	4		0	0	85100
1_Male	3_Indian	6_45-49	1_1968-72	3	1		0	0	40200
1_Male	3_Indian	6_45-49	2_1973-77	0	1		0	0	36200
1_Male	3_Indian	6_45-49	3_1978-82	1	0		0	0	26900
1_Male	3_Indian	6_45-49	4_1983-87	0	1		0	1	21600
1_Male	3_Indian	6_45-49	5_1988-92	0	1		0	0	24600
1_Male	3_Indian	6_45-49	6_1993-97	0	2		0	0	34300
1_Male	3_Indian	6_45-49	7_1998-2002	1	2		1	1	46410
1_Male	3_Indian	6_45-49	8_2003-07	3	1		0	0	61051
1_Male	3_Indian	6_45-49	9_2008-12	0	3		0	0	72100
1_Male	3_Indian	7_50-54	1_1968-72	2	6		0	0	32000
1_Male	3_Indian	7_50-54	2_1973-77	3	8		3	0	32800
1_Male	3_Indian	7_50-54	3_1978-82	1	3		0	0	31000
1_Male	3_Indian	7_50-54	4_1983-87	2	8		0	0	26000
1_Male	3_Indian	7_50-54	5_1988-92	2	5		0	0	21900
1_Male	3_Indian	7_50-54	6_1993-97	0	3		0	0	24400
1_Male	3_Indian	7_50-54	7_1998-2002	3	9		0	1	34087
1_Male	3_Indian	7_50-54	8_2003-07	1	5		0	0	44595
1_Male	3_Indian	7_50-54	9_2008-12	4	5		2	1	57800
1_Male	3_Indian	8_55-59	1_1968-72	4	4		0	0	21400
1_Male	3_Indian	8_55-59	2_1973-77	2	6		0	0	23300
1_Male	3_Indian	8_55-59	3_1978-82	3	7		0	0	26200
1_Male	3_Indian	8_55-59	4_1983-87	4	8		1	1	29200
1_Male	3_Indian	8_55-59	5_1988-92	2	6		1	0	25600
1_Male	3_Indian	8_55-59	6_1993-97	2	3		1	0	21100
1_Male	3_Indian	8_55-59	7_1998-2002	3	3		0	0	23164
1_Male	3_Indian	8_55-59	8_2003-07	0	6		0	0	31309
1_Male	3_Indian	8_55-59	9_2008-12	3	4		0	1	40700
1_Male	3_Indian	9_60-64	1_1968-72	2	5		0	0	12500
1_Male	3_Indian	9_60-64	2_1973-77	2	13		1	0	14400
1_Male	3_Indian	9_60-64	3_1978-82	1	6		0	0	17400
1_Male	3_Indian	9_60-64	4_1983-87	1	10		0	0	23100
1_Male	3_Indian	9_60-64	5_1988-92	1	5		0	0	27600
1_Male	3_Indian	9_60-64	6_1993-97	4	4		0	1	24000
1_Male	3_Indian	9_60-64	7_1998-2002	1	1		0	0	19458
1_Male	3_Indian	9_60-64	8_2003-07	1	5		0	0	18833
1_Male	3_Indian	9_60-64	9_2008-12	5	4		0	1	27700
1_Male	3_Indian	10_65-69	1_1968-72	1	1		0	0	7000
1_Male	3_Indian	10_65-69	2_1973-77	3	5		0	1	7600
1_Male	3_Indian	10_65-69	3_1978-82	2	4		0	0	9500
1_Male	3_Indian	10_65-69	4_1983-87	1	10		0	1	14100
1_Male	3_Indian	10_65-69	5_1988-92	3	8		0	0	20400
1_Male	3_Indian	10_65-69	6_1993-97	2	5		0	0	25400
1_Male	3_Indian	10_65-69	7_1998-2002	2	1		0	0	21668
1_Male	3_Indian	10_65-69	8_2003-07	5	1		0	0	14973
1_Male	3_Indian	10_65-69	9_2008-12	1	1		0	2	15800
1_Male	3_Indian	11_70+	1_1968-72	2	4		0	0	4200
1_Male	3_Indian	11_70+	2_1973-77	1	5		0	0	6000
1_Male	3_Indian	11_70+	3_1978-82	3	7		0	1	7880
1_Male	3_Indian	11_70+	4_1983-87	0	4		0	0	11800
1_Male	3_Indian	11_70+	5_1988-92	3	6		0	0	19200
1_Male	3_Indian	11_70+	6_1993-97	2	15		0	0	28900
1_Male	3_Indian	11_70+	7_1998-2002	1	8		0	1	41415
1_Male	3_Indian	11_70+	8_2003-07	4	11		1	0	34246
1_Male	3_Indian	11_70+	9_2008-12	5	5		1	3	34100
1_Male	4_Other	1_20-24	1_1968-72	0	0		0	0	7200
1_Male	4_Other	1_20-24	2_1973-77	0	0		0	0	9100
1_Male	4_Other	1_20-24	3_1978-82	0	0		0	0	7100
1_Male	4_Other	1_20-24	4_1983-87	0	0		0	0	5600
1_Male	4_Other	1_20-24	5_1988-92	0	0		0	0	4600
1_Male	4_Other	1_20-24	6_1993-97	0	0		0	0	4600
1_Male	4_Other	1_20-24	7_1998-2002	0	0		0	0	4982
1_Male	4_Other	1_20-24	8_2003-07	0	0		0	0	7676
1_Male	4_Other	1_20-24	9_2008-12	0	0		0	0	10700
1_Male	4_Other	2_25-29	1_1968-72	0	0		0	0	6300
1_Male	4_Other	2_25-29	2_1973-77	0	0		0	0	11600
1_Male	4_Other	2_25-29	3_1978-82	0	0		0	0	7900
1_Male	4_Other	2_25-29	4_1983-87	0	0		0	0	5800
1_Male	4_Other	2_25-29	5_1988-92	0	0		0	0	6000
1_Male	4_Other	2_25-29	6_1993-97	0	0		0	0	5100
1_Male	4_Other	2_25-29	7_1998-2002	0	0		0	0	6106
1_Male	4_Other	2_25-29	8_2003-07	0	0		0	0	8862
1_Male	4_Other	2_25-29	9_2008-12	0	0		0	0	18500
1_Male	4_Other	3_30-34	1_1968-72	0	0		0	0	7100
1_Male	4_Other	3_30-34	2_1973-77	0	0		0	0	10800
1_Male	4_Other	3_30-34	3_1978-82	0	0		0	0	9200
1_Male	4_Other	3_30-34	4_1983-87	0	0		0	0	5500
1_Male	4_Other	3_30-34	5_1988-92	0	0		0	0	6300
1_Male	4_Other	3_30-34	6_1993-97	0	0		0	0	7100
1_Male	4_Other	3_30-34	7_1998-2002	0	0		0	0	8450
1_Male	4_Other	3_30-34	8_2003-07	0	0		0	0	16146
1_Male	4_Other	3_30-34	9_2008-12	0	1		0	0	32200
1_Male	4_Other	4_35-39	1_1968-72	0	0		0	0	8000
1_Male	4_Other	4_35-39	2_1973-77	0	0		0	0	9500
1_Male	4_Other	4_35-39	3_1978-82	0	0		0	0	7000
1_Male	4_Other	4_35-39	4_1983-87	0	0		0	0	4900
1_Male	4_Other	4_35-39	5_1988-92	0	0		0	0	5900
1_Male	4_Other	4_35-39	6_1993-97	0	0		0	0	7300
1_Male	4_Other	4_35-39	7_1998-2002	0	0		0	0	10473
1_Male	4_Other	4_35-39	8_2003-07	0	1		0	0	20190
1_Male	4_Other	4_35-39	9_2008-12	0	0		0	0	37600
1_Male	4_Other	5_40-44	1_1968-72	0	0		0	0	7600
1_Male	4_Other	5_40-44	2_1973-77	0	0		0	0	8300
1_Male	4_Other	5_40-44	3_1978-82	0	0		0	0	5900
1_Male	4_Other	5_40-44	4_1983-87	0	0		0	0	3100
1_Male	4_Other	5_40-44	5_1988-92	0	0		0	0	5200
1_Male	4_Other	5_40-44	6_1993-97	0	1		0	0	6700
1_Male	4_Other	5_40-44	7_1998-2002	0	1		0	0	9871
1_Male	4_Other	5_40-44	8_2003-07	0	0		0	0	18740
1_Male	4_Other	5_40-44	9_2008-12	0	0		0	0	33100
1_Male	4_Other	6_45-49	1_1968-72	0	0		0	0	6700
1_Male	4_Other	6_45-49	2_1973-77	0	1		0	0	7100
1_Male	4_Other	6_45-49	3_1978-82	0	0		0	0	4900
1_Male	4_Other	6_45-49	4_1983-87	0	0		0	0	3100
1_Male	4_Other	6_45-49	5_1988-92	0	1		0	0	3200
1_Male	4_Other	6_45-49	6_1993-97	0	0		0	0	6000
1_Male	4_Other	6_45-49	7_1998-2002	0	0		0	0	8600
1_Male	4_Other	6_45-49	8_2003-07	0	0		0	0	14534
1_Male	4_Other	6_45-49	9_2008-12	0	0		0	0	25800
1_Male	4_Other	7_50-54	1_1968-72	0	0		0	0	5200
1_Male	4_Other	7_50-54	2_1973-77	0	0		0	0	5800
1_Male	4_Other	7_50-54	3_1978-82	0	0		0	0	4200
1_Male	4_Other	7_50-54	4_1983-87	0	1		0	0	3000
1_Male	4_Other	7_50-54	5_1988-92	0	2		0	0	3200
1_Male	4_Other	7_50-54	6_1993-97	0	0		0	0	3900
1_Male	4_Other	7_50-54	7_1998-2002	1	0		0	0	7408
1_Male	4_Other	7_50-54	8_2003-07	1	0		0	0	10793
1_Male	4_Other	7_50-54	9_2008-12	0	1		0	0	17500
1_Male	4_Other	8_55-59	1_1968-72	0	0		0	0	3400
1_Male	4_Other	8_55-59	2_1973-77	0	0		0	0	3900
1_Male	4_Other	8_55-59	3_1978-82	0	0		0	0	3500
1_Male	4_Other	8_55-59	4_1983-87	1	0		0	0	3000
1_Male	4_Other	8_55-59	5_1988-92	0	0		0	1	3000
1_Male	4_Other	8_55-59	6_1993-97	0	0		0	0	3300
1_Male	4_Other	8_55-59	7_1998-2002	0	0		0	0	4436
1_Male	4_Other	8_55-59	8_2003-07	1	1		0	0	7787
1_Male	4_Other	8_55-59	9_2008-12	2	0		0	0	11900
1_Male	4_Other	9_60-64	1_1968-72	0	0		0	0	2600
1_Male	4_Other	9_60-64	2_1973-77	0	0		0	0	2200
1_Male	4_Other	9_60-64	3_1978-82	0	2		0	0	2200
1_Male	4_Other	9_60-64	4_1983-87	1	0		0	0	2500
1_Male	4_Other	9_60-64	5_1988-92	0	0		0	0	2700
1_Male	4_Other	9_60-64	6_1993-97	0	0		0	0	3000
1_Male	4_Other	9_60-64	7_1998-2002	0	0		0	0	3494
1_Male	4_Other	9_60-64	8_2003-07	1	1		0	0	4310
1_Male	4_Other	9_60-64	9_2008-12	1	1		1	0	8400
1_Male	4_Other	10_65-69	1_1968-72	0	1		0	0	1700
1_Male	4_Other	10_65-69	2_1973-77	0	0		0	1	1600
1_Male	4_Other	10_65-69	3_1978-82	0	0		0	0	1500
1_Male	4_Other	10_65-69	4_1983-87	0	1		0	0	1700
1_Male	4_Other	10_65-69	5_1988-92	0	1		0	0	2200
1_Male	4_Other	10_65-69	6_1993-97	1	0		0	0	2700
1_Male	4_Other	10_65-69	7_1998-2002	0	0		0	0	2998
1_Male	4_Other	10_65-69	8_2003-07	0	0		0	0	3095
1_Male	4_Other	10_65-69	9_2008-12	2	0		0	0	3900
1_Male	4_Other	11_70+	1_1968-72	1	0		0	0	1500
1_Male	4_Other	11_70+	2_1973-77	1	1		0	0	1700
1_Male	4_Other	11_70+	3_1978-82	0	0		0	0	1970
1_Male	4_Other	11_70+	4_1983-87	1	1		0	0	2100
1_Male	4_Other	11_70+	5_1988-92	0	1		0	0	3000
1_Male	4_Other	11_70+	6_1993-97	0	0		0	1	4030
1_Male	4_Other	11_70+	7_1998-2002	1	3		0	0	5498
1_Male	4_Other	11_70+	8_2003-07	0	1		0	0	5562
1_Male	4_Other	11_70+	9_2008-12	0	1		0	0	6600
1_Male	5_CMI	1_20-24	1_1968-72	0	1		0	0	493800
1_Male	5_CMI	1_20-24	2_1973-77	0	0		0	0	633300
1_Male	5_CMI	1_20-24	3_1978-82	0	0		0	0	712200
1_Male	5_CMI	1_20-24	4_1983-87	0	0		0	0	684400
1_Male	5_CMI	1_20-24	5_1988-92	0	1		0	0	603800
1_Male	5_CMI	1_20-24	6_1993-97	0	1		0	0	582700
1_Male	5_CMI	1_20-24	7_1998-2002	0	1		0	0	531967
1_Male	5_CMI	1_20-24	8_2003-07	0	1		0	0	540533
1_Male	5_CMI	1_20-24	9_2008-12	0	0		0	0	595700
1_Male	5_CMI	2_25-29	1_1968-72	0	1		0	0	337200
1_Male	5_CMI	2_25-29	2_1973-77	1	0		0	0	501400
1_Male	5_CMI	2_25-29	3_1978-82	0	1		0	0	612600
1_Male	5_CMI	2_25-29	4_1983-87	0	1		0	1	714300
1_Male	5_CMI	2_25-29	5_1988-92	0	1		0	0	724200
1_Male	5_CMI	2_25-29	6_1993-97	0	1		0	1	660600
1_Male	5_CMI	2_25-29	7_1998-2002	0	5		0	0	637379
1_Male	5_CMI	2_25-29	8_2003-07	0	0		0	0	589169
1_Male	5_CMI	2_25-29	9_2008-12	0	3		0	0	634200
1_Male	5_CMI	3_30-34	1_1968-72	0	3		0	1	331800
1_Male	5_CMI	3_30-34	2_1973-77	0	1		0	1	344400
1_Male	5_CMI	3_30-34	3_1978-82	1	0		0	0	484800
1_Male	5_CMI	3_30-34	4_1983-87	1	2		0	1	617300
1_Male	5_CMI	3_30-34	5_1988-92	0	0		0	2	742600
1_Male	5_CMI	3_30-34	6_1993-97	1	1		0	0	766800
1_Male	5_CMI	3_30-34	7_1998-2002	1	5		1	1	709377
1_Male	5_CMI	3_30-34	8_2003-07	0	3		0	0	686018
1_Male	5_CMI	3_30-34	9_2008-12	0	4		1	0	679000
1_Male	5_CMI	4_35-39	1_1968-72	2	4		0	0	287000
1_Male	5_CMI	4_35-39	2_1973-77	1	1		0	0	323900
1_Male	5_CMI	4_35-39	3_1978-82	1	1		0	0	333200
1_Male	5_CMI	4_35-39	4_1983-87	2	3		0	0	487000
1_Male	5_CMI	4_35-39	5_1988-92	3	2		0	0	644600
1_Male	5_CMI	4_35-39	6_1993-97	1	5		0	1	765900
1_Male	5_CMI	4_35-39	7_1998-2002	1	8		1	2	796364
1_Male	5_CMI	4_35-39	8_2003-07	0	1		1	1	725027
1_Male	5_CMI	4_35-39	9_2008-12	1	6		0	3	736200
1_Male	5_CMI	5_40-44	1_1968-72	5	3		0	0	259400
1_Male	5_CMI	5_40-44	2_1973-77	1	2		0	0	276300
1_Male	5_CMI	5_40-44	3_1978-82	2	11		0	1	310500
1_Male	5_CMI	5_40-44	4_1983-87	2	0		0	0	331100
1_Male	5_CMI	5_40-44	5_1988-92	5	6		0	1	502300
1_Male	5_CMI	5_40-44	6_1993-97	5	9		1	0	658400
1_Male	5_CMI	5_40-44	7_1998-2002	3	6		1	0	773969
1_Male	5_CMI	5_40-44	8_2003-07	2	15		0	1	789657
1_Male	5_CMI	5_40-44	9_2008-12	7	9		0	3	740600
1_Male	5_CMI	6_45-49	1_1968-72	6	4		1	2	215400
1_Male	5_CMI	6_45-49	2_1973-77	5	11		1	1	247200
1_Male	5_CMI	6_45-49	3_1978-82	2	12		0	0	262100
1_Male	5_CMI	6_45-49	4_1983-87	1	8		0	2	301800
1_Male	5_CMI	6_45-49	5_1988-92	0	8		0	0	335200
1_Male	5_CMI	6_45-49	6_1993-97	7	11		0	1	507100
1_Male	5_CMI	6_45-49	7_1998-2002	14	15		1	2	656945
1_Male	5_CMI	6_45-49	8_2003-07	9	21		1	5	758009
1_Male	5_CMI	6_45-49	9_2008-12	11	15		0	5	787800
1_Male	5_CMI	7_50-54	1_1968-72	6	14		1	0	189700
1_Male	5_CMI	7_50-54	2_1973-77	9	17		3	0	199600
1_Male	5_CMI	7_50-54	3_1978-82	5	10		0	0	230100
1_Male	5_CMI	7_50-54	4_1983-87	6	19		0	3	252600
1_Male	5_CMI	7_50-54	5_1988-92	9	20		0	4	295300
1_Male	5_CMI	7_50-54	6_1993-97	5	19		0	0	332100
1_Male	5_CMI	7_50-54	7_1998-2002	9	27		1	1	499258
1_Male	5_CMI	7_50-54	8_2003-07	16	18		1	7	633386
1_Male	5_CMI	7_50-54	9_2008-12	30	25		6	5	735900
1_Male	5_CMI	8_55-59	1_1968-72	12	17		0	0	164800
1_Male	5_CMI	8_55-59	2_1973-77	7	15		1	0	166900
1_Male	5_CMI	8_55-59	3_1978-82	8	18		1	0	180000
1_Male	5_CMI	8_55-59	4_1983-87	13	22		4	2	216000
1_Male	5_CMI	8_55-59	5_1988-92	10	11		3	1	243200
1_Male	5_CMI	8_55-59	6_1993-97	9	15		2	0	285700
1_Male	5_CMI	8_55-59	7_1998-2002	14	33		1	1	320198
1_Male	5_CMI	8_55-59	8_2003-07	21	24		2	6	473589
1_Male	5_CMI	8_55-59	9_2008-12	27	33		1	10	598100
1_Male	5_CMI	9_60-64	1_1968-72	13	14		0	1	125200
1_Male	5_CMI	9_60-64	2_1973-77	11	26		3	0	141300
1_Male	5_CMI	9_60-64	3_1978-82	6	17		0	1	145500
1_Male	5_CMI	9_60-64	4_1983-87	11	26		0	2	163600
1_Male	5_CMI	9_60-64	5_1988-92	13	23		0	3	200300
1_Male	5_CMI	9_60-64	6_1993-97	18	25		0	4	227500
1_Male	5_CMI	9_60-64	7_1998-2002	21	23		0	1	268029
1_Male	5_CMI	9_60-64	8_2003-07	16	21		0	5	296177
1_Male	5_CMI	9_60-64	9_2008-12	24	28		4	7	434800
1_Male	5_CMI	10_65-69	1_1968-72	5	12		2	0	80700
1_Male	5_CMI	10_65-69	2_1973-77	9	18		0	2	101600
1_Male	5_CMI	10_65-69	3_1978-82	13	19		1	1	115400
1_Male	5_CMI	10_65-69	4_1983-87	10	29		0	1	123700
1_Male	5_CMI	10_65-69	5_1988-92	12	19		1	6	144800
1_Male	5_CMI	10_65-69	6_1993-97	13	15		0	3	178600
1_Male	5_CMI	10_65-69	7_1998-2002	23	26		1	7	204755
1_Male	5_CMI	10_65-69	8_2003-07	33	27		1	6	239575
1_Male	5_CMI	10_65-69	9_2008-12	27	29		1	14	265500
1_Male	5_CMI	11_70+	1_1968-72	9	19		0	1	65900
1_Male	5_CMI	11_70+	2_1973-77	14	17		1	3	103600
1_Male	5_CMI	11_70+	3_1978-82	17	32		2	4	135080
1_Male	5_CMI	11_70+	4_1983-87	15	32		3	5	176300
1_Male	5_CMI	11_70+	5_1988-92	22	39		4	5	218700
1_Male	5_CMI	11_70+	6_1993-97	16	53		3	7	257400
1_Male	5_CMI	11_70+	7_1998-2002	31	41		2	10	314403
1_Male	5_CMI	11_70+	8_2003-07	39	46		5	18	367330
1_Male	5_CMI	11_70+	9_2008-12	51	57		5	22	457900
1_Male	6_All	1_20-24	1_1968-72	0	1		0	0	501000
1_Male	6_All	1_20-24	2_1973-77	0	0		0	0	642400
1_Male	6_All	1_20-24	3_1978-82	0	0		0	0	719300
1_Male	6_All	1_20-24	4_1983-87	0	0		0	0	690000
1_Male	6_All	1_20-24	5_1988-92	0	1		0	0	608400
1_Male	6_All	1_20-24	6_1993-97	0	1		0	0	587300
1_Male	6_All	1_20-24	7_1998-2002	0	1		0	0	536949
1_Male	6_All	1_20-24	8_2003-07	0	1		0	0	548209
1_Male	6_All	1_20-24	9_2008-12	0	0		0	0	606400
1_Male	6_All	2_25-29	1_1968-72	0	1		0	0	343500
1_Male	6_All	2_25-29	2_1973-77	1	0		0	0	513000
1_Male	6_All	2_25-29	3_1978-82	0	1		0	0	620500
1_Male	6_All	2_25-29	4_1983-87	0	1		0	1	720100
1_Male	6_All	2_25-29	5_1988-92	0	1		0	0	730200
1_Male	6_All	2_25-29	6_1993-97	0	1		0	1	665700
1_Male	6_All	2_25-29	7_1998-2002	0	5		0	0	643485
1_Male	6_All	2_25-29	8_2003-07	0	0		0	0	598031
1_Male	6_All	2_25-29	9_2008-12	0	3		0	0	652700
1_Male	6_All	3_30-34	1_1968-72	0	3		0	1	338900
1_Male	6_All	3_30-34	2_1973-77	0	1		0	1	355200
1_Male	6_All	3_30-34	3_1978-82	1	0		0	0	494000
1_Male	6_All	3_30-34	4_1983-87	1	2		0	1	622800
1_Male	6_All	3_30-34	5_1988-92	0	0		0	2	748900
1_Male	6_All	3_30-34	6_1993-97	1	1		0	0	773900
1_Male	6_All	3_30-34	7_1998-2002	1	5		1	1	717827
1_Male	6_All	3_30-34	8_2003-07	0	3		0	0	702164
1_Male	6_All	3_30-34	9_2008-12	0	5		1	0	711200
1_Male	6_All	4_35-39	1_1968-72	2	4		0	0	295000
1_Male	6_All	4_35-39	2_1973-77	1	1		0	0	333400
1_Male	6_All	4_35-39	3_1978-82	1	1		0	0	340200
1_Male	6_All	4_35-39	4_1983-87	2	3		0	0	491900
1_Male	6_All	4_35-39	5_1988-92	3	2		0	0	650500
1_Male	6_All	4_35-39	6_1993-97	1	5		0	1	773200
1_Male	6_All	4_35-39	7_1998-2002	1	8		1	2	806837
1_Male	6_All	4_35-39	8_2003-07	0	2		1	1	745217
1_Male	6_All	4_35-39	9_2008-12	1	6		0	3	773800
1_Male	6_All	5_40-44	1_1968-72	5	3		0	0	267000
1_Male	6_All	5_40-44	2_1973-77	1	2		0	0	284600
1_Male	6_All	5_40-44	3_1978-82	2	11		0	1	316400
1_Male	6_All	5_40-44	4_1983-87	2	0		0	0	334200
1_Male	6_All	5_40-44	5_1988-92	5	6		0	1	507500
1_Male	6_All	5_40-44	6_1993-97	5	10		1	0	665100
1_Male	6_All	5_40-44	7_1998-2002	3	7		1	0	783840
1_Male	6_All	5_40-44	8_2003-07	2	15		0	1	808397
1_Male	6_All	5_40-44	9_2008-12	7	9		0	3	773700
1_Male	6_All	6_45-49	1_1968-72	6	4		1	2	222100
1_Male	6_All	6_45-49	2_1973-77	5	12		1	1	254300
1_Male	6_All	6_45-49	3_1978-82	2	12		0	0	267000
1_Male	6_All	6_45-49	4_1983-87	1	8		0	2	304900
1_Male	6_All	6_45-49	5_1988-92	0	9		0	0	338400
1_Male	6_All	6_45-49	6_1993-97	7	11		0	1	513100
1_Male	6_All	6_45-49	7_1998-2002	14	15		1	2	665545
1_Male	6_All	6_45-49	8_2003-07	9	21		1	5	772543
1_Male	6_All	6_45-49	9_2008-12	11	15		0	5	813600
1_Male	6_All	7_50-54	1_1968-72	6	14		1	0	194900
1_Male	6_All	7_50-54	2_1973-77	9	17		3	0	205400
1_Male	6_All	7_50-54	3_1978-82	5	10		0	0	234300
1_Male	6_All	7_50-54	4_1983-87	6	20		0	3	255600
1_Male	6_All	7_50-54	5_1988-92	9	22		0	4	298500
1_Male	6_All	7_50-54	6_1993-97	5	19		0	0	336000
1_Male	6_All	7_50-54	7_1998-2002	10	27		1	1	506666
1_Male	6_All	7_50-54	8_2003-07	17	18		1	7	644179
1_Male	6_All	7_50-54	9_2008-12	30	26		6	5	753400
1_Male	6_All	8_55-59	1_1968-72	12	17		0	0	168200
1_Male	6_All	8_55-59	2_1973-77	7	15		1	0	170800
1_Male	6_All	8_55-59	3_1978-82	8	18		1	0	183500
1_Male	6_All	8_55-59	4_1983-87	14	22		4	2	219000
1_Male	6_All	8_55-59	5_1988-92	10	11		3	2	246200
1_Male	6_All	8_55-59	6_1993-97	9	15		2	0	289000
1_Male	6_All	8_55-59	7_1998-2002	14	33		1	1	324634
1_Male	6_All	8_55-59	8_2003-07	22	25		2	6	481376
1_Male	6_All	8_55-59	9_2008-12	29	33		1	10	610000
1_Male	6_All	9_60-64	1_1968-72	13	14		0	1	127800
1_Male	6_All	9_60-64	2_1973-77	11	26		3	0	143500
1_Male	6_All	9_60-64	3_1978-82	6	19		0	1	147700
1_Male	6_All	9_60-64	4_1983-87	12	26		0	2	166100
1_Male	6_All	9_60-64	5_1988-92	13	23		0	3	203000
1_Male	6_All	9_60-64	6_1993-97	18	25		0	4	230500
1_Male	6_All	9_60-64	7_1998-2002	21	23		0	1	271523
1_Male	6_All	9_60-64	8_2003-07	17	22		0	5	300487
1_Male	6_All	9_60-64	9_2008-12	25	29		5	7	443200
1_Male	6_All	10_65-69	1_1968-72	5	13		2	0	82400
1_Male	6_All	10_65-69	2_1973-77	9	18		0	3	103200
1_Male	6_All	10_65-69	3_1978-82	13	19		1	1	116900
1_Male	6_All	10_65-69	4_1983-87	10	30		0	1	125400
1_Male	6_All	10_65-69	5_1988-92	12	20		1	6	147000
1_Male	6_All	10_65-69	6_1993-97	14	15		0	3	181300
1_Male	6_All	10_65-69	7_1998-2002	23	26		1	7	207753
1_Male	6_All	10_65-69	8_2003-07	33	27		1	6	242670
1_Male	6_All	10_65-69	9_2008-12	29	29		1	14	269400
1_Male	6_All	11_70+	1_1968-72	10	19		0	1	67400
1_Male	6_All	11_70+	2_1973-77	15	18		1	3	105300
1_Male	6_All	11_70+	3_1978-82	17	32		2	4	137050
1_Male	6_All	11_70+	4_1983-87	16	33		3	5	178400
1_Male	6_All	11_70+	5_1988-92	22	40		4	5	221700
1_Male	6_All	11_70+	6_1993-97	16	53		3	8	261430
1_Male	6_All	11_70+	7_1998-2002	32	44		2	10	319901
1_Male	6_All	11_70+	8_2003-07	39	47		5	18	372892
1_Male	6_All	11_70+	9_2008-12	51	58		5	22	464500
2_Female	1_Chinese	1_20-24	1_1968-72	0	0	3	0	0	383200
2_Female	1_Chinese	1_20-24	2_1973-77	0	0	0	0	0	480800
2_Female	1_Chinese	1_20-24	3_1978-82	0	1	2	0	0	523200
2_Female	1_Chinese	1_20-24	4_1983-87	0	0	1	0	0	493400
2_Female	1_Chinese	1_20-24	5_1988-92	0	0	1	0	0	447000
2_Female	1_Chinese	1_20-24	6_1993-97	0	0	1	0	0	463600
2_Female	1_Chinese	1_20-24	7_1998-2002	0	0	1	0	0	420760
2_Female	1_Chinese	1_20-24	8_2003-07	0	0	3	0	0	394246
2_Female	1_Chinese	1_20-24	9_2008-12	0	1	5	0	0	425900
2_Female	1_Chinese	2_25-29	1_1968-72	0	0	11	0	0	266700
2_Female	1_Chinese	2_25-29	2_1973-77	0	0	12	0	0	393500
2_Female	1_Chinese	2_25-29	3_1978-82	0	2	15	0	0	473100
2_Female	1_Chinese	2_25-29	4_1983-87	0	1	14	0	0	536200
2_Female	1_Chinese	2_25-29	5_1988-92	0	1	6	0	0	536300
2_Female	1_Chinese	2_25-29	6_1993-97	0	0	10	0	0	527100
2_Female	1_Chinese	2_25-29	7_1998-2002	0	1	11	0	0	544035
2_Female	1_Chinese	2_25-29	8_2003-07	0	0	7	0	0	503173
2_Female	1_Chinese	2_25-29	9_2008-12	0	1	10	0	0	504000
2_Female	1_Chinese	3_30-34	1_1968-72	0	0	20	0	0	257600
2_Female	1_Chinese	3_30-34	2_1973-77	0	2	20	0	0	275600
2_Female	1_Chinese	3_30-34	3_1978-82	1	1	31	0	0	389700
2_Female	1_Chinese	3_30-34	4_1983-87	1	2	45	0	1	485400
2_Female	1_Chinese	3_30-34	5_1988-92	0	1	31	0	1	566400
2_Female	1_Chinese	3_30-34	6_1993-97	0	3	41	0	0	584600
2_Female	1_Chinese	3_30-34	7_1998-2002	0	1	28	0	0	576910
2_Female	1_Chinese	3_30-34	8_2003-07	0	1	30	0	2	583404
2_Female	1_Chinese	3_30-34	9_2008-12	1	4	22	0	0	568200
2_Female	1_Chinese	4_35-39	1_1968-72	0	0	35	0	0	209100
2_Female	1_Chinese	4_35-39	2_1973-77	0	2	47	0	0	254800
2_Female	1_Chinese	4_35-39	3_1978-82	1	2	51	0	0	272500
2_Female	1_Chinese	4_35-39	4_1983-87	3	1	106	0	0	395500
2_Female	1_Chinese	4_35-39	5_1988-92	1	3	83	0	0	506600
2_Female	1_Chinese	4_35-39	6_1993-97	1	7	103	0	0	593200
2_Female	1_Chinese	4_35-39	7_1998-2002	1	1	70	0	1	609655
2_Female	1_Chinese	4_35-39	8_2003-07	0	1	58	0	0	581903
2_Female	1_Chinese	4_35-39	9_2008-12	3	5	64	0	0	610600
2_Female	1_Chinese	5_40-44	1_1968-72	0	1	54	1	0	179700
2_Female	1_Chinese	5_40-44	2_1973-77	0	2	65	0	0	206900
2_Female	1_Chinese	5_40-44	3_1978-82	2	1	85	0	0	248100
2_Female	1_Chinese	5_40-44	4_1983-87	0	0	92	1	0	272800
2_Female	1_Chinese	5_40-44	5_1988-92	1	5	132	0	0	406000
2_Female	1_Chinese	5_40-44	6_1993-97	1	2	133	0	0	521000
2_Female	1_Chinese	5_40-44	7_1998-2002	2	5	99	1	1	603455
2_Female	1_Chinese	5_40-44	8_2003-07	1	2	88	0	0	602586
2_Female	1_Chinese	5_40-44	9_2008-12	1	5	73	0	0	587500
2_Female	1_Chinese	6_45-49	1_1968-72	1	3	75	0	0	148800
2_Female	1_Chinese	6_45-49	2_1973-77	0	1	82	0	0	177200
2_Female	1_Chinese	6_45-49	3_1978-82	0	5	85	0	0	201200
2_Female	1_Chinese	6_45-49	4_1983-87	0	4	98	0	0	243100
2_Female	1_Chinese	6_45-49	5_1988-92	1	3	123	0	1	275800
2_Female	1_Chinese	6_45-49	6_1993-97	0	3	133	0	2	412100
2_Female	1_Chinese	6_45-49	7_1998-2002	1	7	152	2	1	524178
2_Female	1_Chinese	6_45-49	8_2003-07	6	5	124	3	2	591928
2_Female	1_Chinese	6_45-49	9_2008-12	4	13	85	2	3	602400
2_Female	1_Chinese	7_50-54	1_1968-72	1	5	66	0	0	139800
2_Female	1_Chinese	7_50-54	2_1973-77	0	2	69	0	0	145300
2_Female	1_Chinese	7_50-54	3_1978-82	0	1	95	2	0	173300
2_Female	1_Chinese	7_50-54	4_1983-87	0	2	123	0	0	197800
2_Female	1_Chinese	7_50-54	5_1988-92	0	2	119	0	0	239800
2_Female	1_Chinese	7_50-54	6_1993-97	1	1	132	0	0	276700
2_Female	1_Chinese	7_50-54	7_1998-2002	2	10	134	3	2	411015
2_Female	1_Chinese	7_50-54	8_2003-07	6	6	109	0	2	509437
2_Female	1_Chinese	7_50-54	9_2008-12	10	8	90	1	1	583400
2_Female	1_Chinese	8_55-59	1_1968-72	0	0	99	1	1	130300
2_Female	1_Chinese	8_55-59	2_1973-77	1	5	96	1	3	134600
2_Female	1_Chinese	8_55-59	3_1978-82	2	2	75	3	0	139500
2_Female	1_Chinese	8_55-59	4_1983-87	0	3	99	3	0	170100
2_Female	1_Chinese	8_55-59	5_1988-92	2	9	99	0	0	195000
2_Female	1_Chinese	8_55-59	6_1993-97	1	5	125	1	2	237700
2_Female	1_Chinese	8_55-59	7_1998-2002	3	4	110	1	2	273417
2_Female	1_Chinese	8_55-59	8_2003-07	3	7	86	1	1	397700
2_Female	1_Chinese	8_55-59	9_2008-12	8	7	91	1	5	489400
2_Female	1_Chinese	9_60-64	1_1968-72	0	3	61	0	1	105400
2_Female	1_Chinese	9_60-64	2_1973-77	1	2	87	0	1	124100
2_Female	1_Chinese	9_60-64	3_1978-82	1	3	82	2	0	126200
2_Female	1_Chinese	9_60-64	4_1983-87	1	5	71	0	0	134500
2_Female	1_Chinese	9_60-64	5_1988-92	1	6	81	0	1	166500
2_Female	1_Chinese	9_60-64	6_1993-97	2	6	85	0	3	190400
2_Female	1_Chinese	9_60-64	7_1998-2002	1	7	88	2	2	232261
2_Female	1_Chinese	9_60-64	8_2003-07	1	5	79	0	2	263335
2_Female	1_Chinese	9_60-64	9_2008-12	10	12	69	4	5	376300
2_Female	1_Chinese	10_65-69	1_1968-72	1	1	54	2	0	75500
2_Female	1_Chinese	10_65-69	2_1973-77	2	1	55	0	1	94900
2_Female	1_Chinese	10_65-69	3_1978-82	1	4	49	1	0	111400
2_Female	1_Chinese	10_65-69	4_1983-87	1	4	60	0	1	117300
2_Female	1_Chinese	10_65-69	5_1988-92	0	6	76	1	2	127800
2_Female	1_Chinese	10_65-69	6_1993-97	0	4	75	0	3	158400
2_Female	1_Chinese	10_65-69	7_1998-2002	1	7	81	1	0	181706
2_Female	1_Chinese	10_65-69	8_2003-07	4	9	93	3	2	220172
2_Female	1_Chinese	10_65-69	9_2008-12	1	4	74	4	2	249200
2_Female	1_Chinese	11_70+	1_1968-72	0	8	49	0	2	96300
2_Female	1_Chinese	11_70+	2_1973-77	0	8	55	3	2	133500
2_Female	1_Chinese	11_70+	3_1978-82	3	8	69	4	1	168400
2_Female	1_Chinese	11_70+	4_1983-87	3	10	92	4	6	216300
2_Female	1_Chinese	11_70+	5_1988-92	5	15	127	7	4	265900
2_Female	1_Chinese	11_70+	6_1993-97	2	25	156	3	14	301900
2_Female	1_Chinese	11_70+	7_1998-2002	7	32	138	10	11	358728
2_Female	1_Chinese	11_70+	8_2003-07	8	32	189	6	14	432781
2_Female	1_Chinese	11_70+	9_2008-12	9	35	181	7	14	532600
2_Female	2_Malay	1_20-24	1_1968-72	0	0	0	0	0	64000
2_Female	2_Malay	1_20-24	2_1973-77	0	0	0	0	0	87800
2_Female	2_Malay	1_20-24	3_1978-82	0	0	0	0	0	105700
2_Female	2_Malay	1_20-24	4_1983-87	0	0	0	0	0	114500
2_Female	2_Malay	1_20-24	5_1988-92	0	0	0	0	0	95300
2_Female	2_Malay	1_20-24	6_1993-97	0	0	0	0	0	77600
2_Female	2_Malay	1_20-24	7_1998-2002	0	0	0	0	0	70647
2_Female	2_Malay	1_20-24	8_2003-07	0	0	1	0	0	89540
2_Female	2_Malay	1_20-24	9_2008-12	0	0	0	0	0	106600
2_Female	2_Malay	2_25-29	1_1968-72	0	0	0	0	0	43300
2_Female	2_Malay	2_25-29	2_1973-77	0	0	2	0	0	64700
2_Female	2_Malay	2_25-29	3_1978-82	0	0	0	0	0	81900
2_Female	2_Malay	2_25-29	4_1983-87	0	0	0	0	0	100800
2_Female	2_Malay	2_25-29	5_1988-92	0	0	1	0	0	112500
2_Female	2_Malay	2_25-29	6_1993-97	0	1	0	0	0	97100
2_Female	2_Malay	2_25-29	7_1998-2002	0	1	3	0	0	80437
2_Female	2_Malay	2_25-29	8_2003-07	0	0	1	0	0	75526
2_Female	2_Malay	2_25-29	9_2008-12	0	0	4	0	0	91400
2_Female	2_Malay	3_30-34	1_1968-72	0	0	8	0	0	50800
2_Female	2_Malay	3_30-34	2_1973-77	0	0	1	0	0	44300
2_Female	2_Malay	3_30-34	3_1978-82	0	0	3	0	0	59300
2_Female	2_Malay	3_30-34	4_1983-87	0	0	2	0	1	77200
2_Female	2_Malay	3_30-34	5_1988-92	0	0	1	0	0	98200
2_Female	2_Malay	3_30-34	6_1993-97	0	1	6	0	0	113100
2_Female	2_Malay	3_30-34	7_1998-2002	0	2	4	0	0	97939
2_Female	2_Malay	3_30-34	8_2003-07	0	0	4	0	0	82876
2_Female	2_Malay	3_30-34	9_2008-12	0	1	3	0	0	77300
2_Female	2_Malay	4_35-39	1_1968-72	0	0	2	0	0	43000
2_Female	2_Malay	4_35-39	2_1973-77	0	0	7	0	0	46400
2_Female	2_Malay	4_35-39	3_1978-82	0	0	5	0	0	39700
2_Female	2_Malay	4_35-39	4_1983-87	0	0	5	0	1	54800
2_Female	2_Malay	4_35-39	5_1988-92	0	1	10	0	0	74900
2_Female	2_Malay	4_35-39	6_1993-97	0	1	11	0	0	98400
2_Female	2_Malay	4_35-39	7_1998-2002	0	0	8	0	0	113148
2_Female	2_Malay	4_35-39	8_2003-07	0	0	10	0	0	98329
2_Female	2_Malay	4_35-39	9_2008-12	1	2	10	0	0	85700
2_Female	2_Malay	5_40-44	1_1968-72	0	1	13	0	0	34800
2_Female	2_Malay	5_40-44	2_1973-77	0	0	7	0	0	39500
2_Female	2_Malay	5_40-44	3_1978-82	0	0	4	0	0	41100
2_Female	2_Malay	5_40-44	4_1983-87	0	0	9	0	0	36000
2_Female	2_Malay	5_40-44	5_1988-92	0	0	6	0	0	52800
2_Female	2_Malay	5_40-44	6_1993-97	0	1	10	0	0	75000
2_Female	2_Malay	5_40-44	7_1998-2002	0	1	14	0	0	98223
2_Female	2_Malay	5_40-44	8_2003-07	0	1	10	0	0	111640
2_Female	2_Malay	5_40-44	9_2008-12	0	2	8	0	0	100900
2_Female	2_Malay	6_45-49	1_1968-72	0	0	9	0	0	25600
2_Female	2_Malay	6_45-49	2_1973-77	0	0	9	0	0	32000
2_Female	2_Malay	6_45-49	3_1978-82	0	0	10	0	0	36500
2_Female	2_Malay	6_45-49	4_1983-87	0	0	10	0	0	37000
2_Female	2_Malay	6_45-49	5_1988-92	0	0	12	0	0	34100
2_Female	2_Malay	6_45-49	6_1993-97	0	0	14	0	0	52500
2_Female	2_Malay	6_45-49	7_1998-2002	1	1	10	0	0	74678
2_Female	2_Malay	6_45-49	8_2003-07	0	3	17	0	0	96498
2_Female	2_Malay	6_45-49	9_2008-12	0	1	19	0	1	110500
2_Female	2_Malay	7_50-54	1_1968-72	0	2	4	0	0	18800
2_Female	2_Malay	7_50-54	2_1973-77	0	0	8	0	0	23800
2_Female	2_Malay	7_50-54	3_1978-82	1	0	14	0	0	29800
2_Female	2_Malay	7_50-54	4_1983-87	0	0	14	0	0	34500
2_Female	2_Malay	7_50-54	5_1988-92	0	1	15	0	0	34200
2_Female	2_Malay	7_50-54	6_1993-97	0	1	14	0	0	33500
2_Female	2_Malay	7_50-54	7_1998-2002	0	0	7	0	0	51767
2_Female	2_Malay	7_50-54	8_2003-07	0	0	10	0	0	72586
2_Female	2_Malay	7_50-54	9_2008-12	0	4	13	0	1	92600
2_Female	2_Malay	8_55-59	1_1968-72	0	0	1	0	0	13200
2_Female	2_Malay	8_55-59	2_1973-77	0	2	6	0	0	16700
2_Female	2_Malay	8_55-59	3_1978-82	0	0	3	0	0	21600
2_Female	2_Malay	8_55-59	4_1983-87	1	1	7	1	0	27800
2_Female	2_Malay	8_55-59	5_1988-92	0	1	14	0	0	32600
2_Female	2_Malay	8_55-59	6_1993-97	0	0	14	0	0	32700
2_Female	2_Malay	8_55-59	7_1998-2002	0	0	6	0	1	32365
2_Female	2_Malay	8_55-59	8_2003-07	0	2	9	0	0	49663
2_Female	2_Malay	8_55-59	9_2008-12	0	1	9	0	0	67900
2_Female	2_Malay	9_60-64	1_1968-72	0	0	4	0	0	9800
2_Female	2_Malay	9_60-64	2_1973-77	0	0	1	1	0	11800
2_Female	2_Malay	9_60-64	3_1978-82	0	2	2	0	0	14800
2_Female	2_Malay	9_60-64	4_1983-87	0	2	5	1	0	19600
2_Female	2_Malay	9_60-64	5_1988-92	0	1	14	0	0	25900
2_Female	2_Malay	9_60-64	6_1993-97	0	0	7	0	0	30400
2_Female	2_Malay	9_60-64	7_1998-2002	0	1	12	0	1	30661
2_Female	2_Malay	9_60-64	8_2003-07	0	0	8	0	0	30144
2_Female	2_Malay	9_60-64	9_2008-12	0	2	14	0	0	45200
2_Female	2_Malay	10_65-69	1_1968-72	0	0	2	0	0	5100
2_Female	2_Malay	10_65-69	2_1973-77	0	0	1	0	0	8100
2_Female	2_Malay	10_65-69	3_1978-82	0	2	7	0	1	9800
2_Female	2_Malay	10_65-69	4_1983-87	0	3	2	0	0	12800
2_Female	2_Malay	10_65-69	5_1988-92	0	0	6	0	0	17500
2_Female	2_Malay	10_65-69	6_1993-97	2	2	6	0	0	22800
2_Female	2_Malay	10_65-69	7_1998-2002	0	0	6	0	1	27335
2_Female	2_Malay	10_65-69	8_2003-07	0	0	14	0	3	27324
2_Female	2_Malay	10_65-69	9_2008-12	0	0	6	0	0	26900
2_Female	2_Malay	11_70+	1_1968-72	0	0	2	0	0	6400
2_Female	2_Malay	11_70+	2_1973-77	0	1	1	0	0	8400
2_Female	2_Malay	11_70+	3_1978-82	0	1	1	0	0	10900
2_Female	2_Malay	11_70+	4_1983-87	0	1	2	0	0	14600
2_Female	2_Malay	11_70+	5_1988-92	1	1	3	0	1	20300
2_Female	2_Malay	11_70+	6_1993-97	1	0	8	1	1	27100
2_Female	2_Malay	11_70+	7_1998-2002	0	1	9	1	0	36553
2_Female	2_Malay	11_70+	8_2003-07	2	7	20	0	0	47319
2_Female	2_Malay	11_70+	9_2008-12	1	4	11	1	2	57300
2_Female	3_Indian	1_20-24	1_1968-72	0	0	0	0	0	26200
2_Female	3_Indian	1_20-24	2_1973-77	0	0	0	0	0	35400
2_Female	3_Indian	1_20-24	3_1978-82	0	0	0	0	0	43100
2_Female	3_Indian	1_20-24	4_1983-87	0	0	0	0	0	48200
2_Female	3_Indian	1_20-24	5_1988-92	0	0	0	0	0	42900
2_Female	3_Indian	1_20-24	6_1993-97	0	0	0	0	0	38800
2_Female	3_Indian	1_20-24	7_1998-2002	0	0	1	0	0	39055
2_Female	3_Indian	1_20-24	8_2003-07	0	0	1	0	0	46406
2_Female	3_Indian	1_20-24	9_2008-12	0	0	0	0	0	54900
2_Female	3_Indian	2_25-29	1_1968-72	0	0	0	0	0	16300
2_Female	3_Indian	2_25-29	2_1973-77	0	0	0	0	0	27300
2_Female	3_Indian	2_25-29	3_1978-82	0	0	1	0	0	35100
2_Female	3_Indian	2_25-29	4_1983-87	0	0	2	0	0	46700
2_Female	3_Indian	2_25-29	5_1988-92	0	0	0	0	0	53100
2_Female	3_Indian	2_25-29	6_1993-97	0	0	0	0	0	50600
2_Female	3_Indian	2_25-29	7_1998-2002	0	1	0	0	0	53541
2_Female	3_Indian	2_25-29	8_2003-07	0	0	0	0	0	60925
2_Female	3_Indian	2_25-29	9_2008-12	0	0	0	0	0	77600
2_Female	3_Indian	3_30-34	1_1968-72	0	0	1	0	0	19200
2_Female	3_Indian	3_30-34	2_1973-77	0	0	1	0	0	18800
2_Female	3_Indian	3_30-34	3_1978-82	0	0	1	0	0	26600
2_Female	3_Indian	3_30-34	4_1983-87	0	0	1	0	0	37500
2_Female	3_Indian	3_30-34	5_1988-92	0	0	1	0	0	50200
2_Female	3_Indian	3_30-34	6_1993-97	0	0	0	0	0	58900
2_Female	3_Indian	3_30-34	7_1998-2002	0	0	1	0	0	60624
2_Female	3_Indian	3_30-34	8_2003-07	0	1	0	0	0	67485
2_Female	3_Indian	3_30-34	9_2008-12	0	0	0	0	0	83800
2_Female	3_Indian	4_35-39	1_1968-72	0	1	1	0	0	16700
2_Female	3_Indian	4_35-39	2_1973-77	0	0	3	0	0	19600
2_Female	3_Indian	4_35-39	3_1978-82	0	1	4	0	0	18500
2_Female	3_Indian	4_35-39	4_1983-87	0	0	5	0	0	28600
2_Female	3_Indian	4_35-39	5_1988-92	0	0	4	0	0	40900
2_Female	3_Indian	4_35-39	6_1993-97	0	0	6	0	0	53600
2_Female	3_Indian	4_35-39	7_1998-2002	0	1	2	0	0	63635
2_Female	3_Indian	4_35-39	8_2003-07	0	1	0	0	0	63211
2_Female	3_Indian	4_35-39	9_2008-12	0	0	0	0	0	71600
2_Female	3_Indian	5_40-44	1_1968-72	0	1	3	0	0	13100
2_Female	3_Indian	5_40-44	2_1973-77	0	1	3	0	0	15900
2_Female	3_Indian	5_40-44	3_1978-82	0	0	6	0	0	18900
2_Female	3_Indian	5_40-44	4_1983-87	0	0	5	0	0	19100
2_Female	3_Indian	5_40-44	5_1988-92	0	0	7	0	0	31500
2_Female	3_Indian	5_40-44	6_1993-97	0	0	3	0	0	43500
2_Female	3_Indian	5_40-44	7_1998-2002	0	2	4	0	0	56150
2_Female	3_Indian	5_40-44	8_2003-07	0	0	3	0	1	62587
2_Female	3_Indian	5_40-44	9_2008-12	1	2	1	0	0	63500
2_Female	3_Indian	6_45-49	1_1968-72	0	2	6	0	0	9600
2_Female	3_Indian	6_45-49	2_1973-77	0	0	8	0	0	12300
2_Female	3_Indian	6_45-49	3_1978-82	0	4	10	0	0	15400
2_Female	3_Indian	6_45-49	4_1983-87	0	0	11	0	0	18900
2_Female	3_Indian	6_45-49	5_1988-92	0	2	4	0	0	20000
2_Female	3_Indian	6_45-49	6_1993-97	0	1	2	0	0	33100
2_Female	3_Indian	6_45-49	7_1998-2002	0	1	4	0	0	44935
2_Female	3_Indian	6_45-49	8_2003-07	0	0	3	0	0	54473
2_Female	3_Indian	6_45-49	9_2008-12	0	2	5	0	0	62200
2_Female	3_Indian	7_50-54	1_1968-72	0	2	4	0	0	6500
2_Female	3_Indian	7_50-54	2_1973-77	0	0	8	0	0	8800
2_Female	3_Indian	7_50-54	3_1978-82	1	3	10	0	0	11800
2_Female	3_Indian	7_50-54	4_1983-87	0	4	4	0	1	15200
2_Female	3_Indian	7_50-54	5_1988-92	0	3	6	0	0	19200
2_Female	3_Indian	7_50-54	6_1993-97	2	2	2	0	0	20600
2_Female	3_Indian	7_50-54	7_1998-2002	0	1	4	0	0	33488
2_Female	3_Indian	7_50-54	8_2003-07	0	2	4	0	0	42776
2_Female	3_Indian	7_50-54	9_2008-12	0	0	2	0	0	51900
2_Female	3_Indian	8_55-59	1_1968-72	0	2	4	0	0	4100
2_Female	3_Indian	8_55-59	2_1973-77	0	2	7	0	0	5600
2_Female	3_Indian	8_55-59	3_1978-82	1	3	10	0	0	8200
2_Female	3_Indian	8_55-59	4_1983-87	0	1	4	0	0	11500
2_Female	3_Indian	8_55-59	5_1988-92	0	0	4	0	0	15100
2_Female	3_Indian	8_55-59	6_1993-97	1	7	10	1	0	19200
2_Female	3_Indian	8_55-59	7_1998-2002	0	4	6	0	0	20395
2_Female	3_Indian	8_55-59	8_2003-07	0	1	2	1	0	31354
2_Female	3_Indian	8_55-59	9_2008-12	0	0	2	0	0	39600
2_Female	3_Indian	9_60-64	1_1968-72	0	4	3	0	0	2500
2_Female	3_Indian	9_60-64	2_1973-77	0	1	4	0	0	3800
2_Female	3_Indian	9_60-64	3_1978-82	0	4	5	0	0	4900
2_Female	3_Indian	9_60-64	4_1983-87	0	4	1	0	0	7600
2_Female	3_Indian	9_60-64	5_1988-92	1	3	0	0	0	11200
2_Female	3_Indian	9_60-64	6_1993-97	0	3	5	0	0	14900
2_Female	3_Indian	9_60-64	7_1998-2002	1	3	8	0	0	18904
2_Female	3_Indian	9_60-64	8_2003-07	1	3	4	0	0	18410
2_Female	3_Indian	9_60-64	9_2008-12	0	6	4	0	1	28400
2_Female	3_Indian	10_65-69	1_1968-72	0	0	2	0	0	1500
2_Female	3_Indian	10_65-69	2_1973-77	0	0	1	0	0	2100
2_Female	3_Indian	10_65-69	3_1978-82	1	0	4	0	0	3100
2_Female	3_Indian	10_65-69	4_1983-87	0	3	1	0	0	4500
2_Female	3_Indian	10_65-69	5_1988-92	0	3	1	0	0	7000
2_Female	3_Indian	10_65-69	6_1993-97	1	2	4	0	0	10500
2_Female	3_Indian	10_65-69	7_1998-2002	1	4	2	1	0	14286
2_Female	3_Indian	10_65-69	8_2003-07	0	4	2	0	0	16404
2_Female	3_Indian	10_65-69	9_2008-12	0	1	4	0	0	16600
2_Female	3_Indian	11_70+	1_1968-72	1	2	2	0	0	1500
2_Female	3_Indian	11_70+	2_1973-77	0	2	2	0	0	2200
2_Female	3_Indian	11_70+	3_1978-82	0	2	3	0	0	3100
2_Female	3_Indian	11_70+	4_1983-87	0	4	2	0	0	4700
2_Female	3_Indian	11_70+	5_1988-92	1	1	4	1	1	7070
2_Female	3_Indian	11_70+	6_1993-97	0	6	6	0	0	11100
2_Female	3_Indian	11_70+	7_1998-2002	0	3	7	1	0	17450
2_Female	3_Indian	11_70+	8_2003-07	1	6	5	0	0	23786
2_Female	3_Indian	11_70+	9_2008-12	2	7	5	0	0	32300
2_Female	4_Other	1_20-24	1_1968-72	0	0	0	0	0	7700
2_Female	4_Other	1_20-24	2_1973-77	0	0	0	0	0	10600
2_Female	4_Other	1_20-24	3_1978-82	0	0	0	0	0	8400
2_Female	4_Other	1_20-24	4_1983-87	0	0	0	0	0	6300
2_Female	4_Other	1_20-24	5_1988-92	0	0	0	0	0	5600
2_Female	4_Other	1_20-24	6_1993-97	0	0	0	0	0	5800
2_Female	4_Other	1_20-24	7_1998-2002	0	0	1	0	0	6325
2_Female	4_Other	1_20-24	8_2003-07	0	0	0	0	0	9350
2_Female	4_Other	1_20-24	9_2008-12	0	0	0	0	0	15200
2_Female	4_Other	2_25-29	1_1968-72	0	0	0	0	0	6700
2_Female	4_Other	2_25-29	2_1973-77	0	0	1	0	0	11600
2_Female	4_Other	2_25-29	3_1978-82	0	0	1	0	0	8900
2_Female	4_Other	2_25-29	4_1983-87	0	0	0	0	0	7200
2_Female	4_Other	2_25-29	5_1988-92	0	0	0	0	0	8300
2_Female	4_Other	2_25-29	6_1993-97	0	0	0	0	0	9400
2_Female	4_Other	2_25-29	7_1998-2002	0	0	0	0	0	9863
2_Female	4_Other	2_25-29	8_2003-07	0	0	1	0	0	13944
2_Female	4_Other	2_25-29	9_2008-12	0	0	1	0	0	29900
2_Female	4_Other	3_30-34	1_1968-72	0	0	0	0	0	7200
2_Female	4_Other	3_30-34	2_1973-77	0	0	0	0	0	9500
2_Female	4_Other	3_30-34	3_1978-82	0	0	0	0	0	8500
2_Female	4_Other	3_30-34	4_1983-87	0	0	0	0	0	6400
2_Female	4_Other	3_30-34	5_1988-92	0	0	0	0	0	8400
2_Female	4_Other	3_30-34	6_1993-97	0	0	1	0	0	11600
2_Female	4_Other	3_30-34	7_1998-2002	0	0	3	0	0	13790
2_Female	4_Other	3_30-34	8_2003-07	0	0	1	0	0	23085
2_Female	4_Other	3_30-34	9_2008-12	0	1	4	0	0	42700
2_Female	4_Other	4_35-39	1_1968-72	0	0	0	0	0	6500
2_Female	4_Other	4_35-39	2_1973-77	0	0	1	0	0	7900
2_Female	4_Other	4_35-39	3_1978-82	0	0	2	0	0	5900
2_Female	4_Other	4_35-39	4_1983-87	0	0	0	0	0	5200
2_Female	4_Other	4_35-39	5_1988-92	0	0	1	0	0	6700
2_Female	4_Other	4_35-39	6_1993-97	0	0	2	0	0	10000
2_Female	4_Other	4_35-39	7_1998-2002	0	0	2	1	0	14346
2_Female	4_Other	4_35-39	8_2003-07	0	0	5	0	0	24093
2_Female	4_Other	4_35-39	9_2008-12	0	0	5	0	0	42700
2_Female	4_Other	5_40-44	1_1968-72	0	0	2	0	0	6200
2_Female	4_Other	5_40-44	2_1973-77	0	0	0	0	0	6200
2_Female	4_Other	5_40-44	3_1978-82	0	0	2	0	0	5000
2_Female	4_Other	5_40-44	4_1983-87	0	0	0	0	0	3300
2_Female	4_Other	5_40-44	5_1988-92	0	0	1	0	0	5200
2_Female	4_Other	5_40-44	6_1993-97	0	0	0	0	0	7500
2_Female	4_Other	5_40-44	7_1998-2002	0	0	0	0	0	11752
2_Female	4_Other	5_40-44	8_2003-07	0	0	6	0	0	19362
2_Female	4_Other	5_40-44	9_2008-12	0	0	2	0	0	33100
2_Female	4_Other	6_45-49	1_1968-72	0	0	0	0	0	5400
2_Female	4_Other	6_45-49	2_1973-77	0	0	1	0	0	5200
2_Female	4_Other	6_45-49	3_1978-82	0	0	2	0	0	4000
2_Female	4_Other	6_45-49	4_1983-87	0	0	2	0	0	3500
2_Female	4_Other	6_45-49	5_1988-92	0	0	1	0	0	3200
2_Female	4_Other	6_45-49	6_1993-97	0	0	1	0	0	5600
2_Female	4_Other	6_45-49	7_1998-2002	0	0	0	0	0	8465
2_Female	4_Other	6_45-49	8_2003-07	0	0	2	0	0	13804
2_Female	4_Other	6_45-49	9_2008-12	0	0	8	0	0	22600
2_Female	4_Other	7_50-54	1_1968-72	0	0	0	0	0	3900
2_Female	4_Other	7_50-54	2_1973-77	0	0	2	0	0	4000
2_Female	4_Other	7_50-54	3_1978-82	0	0	0	0	0	3400
2_Female	4_Other	7_50-54	4_1983-87	0	0	1	0	0	3100
2_Female	4_Other	7_50-54	5_1988-92	0	0	1	0	0	3500
2_Female	4_Other	7_50-54	6_1993-97	0	0	2	0	0	3600
2_Female	4_Other	7_50-54	7_1998-2002	1	0	1	1	0	6221
2_Female	4_Other	7_50-54	8_2003-07	0	1	1	1	0	8790
2_Female	4_Other	7_50-54	9_2008-12	0	0	4	0	0	14600
2_Female	4_Other	8_55-59	1_1968-72	0	0	1	0	0	3100
2_Female	4_Other	8_55-59	2_1973-77	0	0	0	0	0	2800
2_Female	4_Other	8_55-59	3_1978-82	0	0	0	0	0	2700
2_Female	4_Other	8_55-59	4_1983-87	0	1	0	0	0	2800
2_Female	4_Other	8_55-59	5_1988-92	0	0	1	0	0	3100
2_Female	4_Other	8_55-59	6_1993-97	0	0	0	0	0	3700
2_Female	4_Other	8_55-59	7_1998-2002	0	0	0	0	0	3950
2_Female	4_Other	8_55-59	8_2003-07	0	0	1	0	0	5710
2_Female	4_Other	8_55-59	9_2008-12	0	1	2	0	0	8600
2_Female	4_Other	9_60-64	1_1968-72	0	0	0	0	0	2300
2_Female	4_Other	9_60-64	2_1973-77	0	0	0	0	0	2100
2_Female	4_Other	9_60-64	3_1978-82	0	0	0	0	0	2000
2_Female	4_Other	9_60-64	4_1983-87	0	0	0	0	0	2200
2_Female	4_Other	9_60-64	5_1988-92	0	0	1	0	0	2800
2_Female	4_Other	9_60-64	6_1993-97	0	0	0	0	0	3100
2_Female	4_Other	9_60-64	7_1998-2002	0	0	0	0	0	3754
2_Female	4_Other	9_60-64	8_2003-07	0	0	0	0	0	3299
2_Female	4_Other	9_60-64	9_2008-12	0	0	1	0	0	5500
2_Female	4_Other	10_65-69	1_1968-72	0	1	0	0	0	1700
2_Female	4_Other	10_65-69	2_1973-77	0	0	0	0	0	1200
2_Female	4_Other	10_65-69	3_1978-82	0	0	0	0	0	1500
2_Female	4_Other	10_65-69	4_1983-87	0	0	0	0	0	1600
2_Female	4_Other	10_65-69	5_1988-92	0	0	1	0	0	2300
2_Female	4_Other	10_65-69	6_1993-97	0	0	1	0	0	2800
2_Female	4_Other	10_65-69	7_1998-2002	0	0	1	0	0	3125
2_Female	4_Other	10_65-69	8_2003-07	0	0	1	0	0	3018
2_Female	4_Other	10_65-69	9_2008-12	0	0	0	0	0	3100
2_Female	4_Other	11_70+	1_1968-72	0	0	2	0	0	2200
2_Female	4_Other	11_70+	2_1973-77	0	0	3	0	0	2500
2_Female	4_Other	11_70+	3_1978-82	0	1	2	0	0	2550
2_Female	4_Other	11_70+	4_1983-87	0	0	0	0	0	3000
2_Female	4_Other	11_70+	5_1988-92	0	0	0	0	0	3590
2_Female	4_Other	11_70+	6_1993-97	0	0	1	0	0	5100
2_Female	4_Other	11_70+	7_1998-2002	1	0	0	0	0	6449
2_Female	4_Other	11_70+	8_2003-07	0	0	2	0	0	6517
2_Female	4_Other	11_70+	9_2008-12	0	0	2	0	0	8400
2_Female	5_CMI	1_20-24	1_1968-72	0	0	3	0	0	473400
2_Female	5_CMI	1_20-24	2_1973-77	0	0	0	0	0	604000
2_Female	5_CMI	1_20-24	3_1978-82	0	1	2	0	0	672000
2_Female	5_CMI	1_20-24	4_1983-87	0	0	1	0	0	656100
2_Female	5_CMI	1_20-24	5_1988-92	0	0	1	0	0	585200
2_Female	5_CMI	1_20-24	6_1993-97	0	0	1	0	0	580000
2_Female	5_CMI	1_20-24	7_1998-2002	0	0	2	0	0	530462
2_Female	5_CMI	1_20-24	8_2003-07	0	0	5	0	0	530192
2_Female	5_CMI	1_20-24	9_2008-12	0	1	5	0	0	587400
2_Female	5_CMI	2_25-29	1_1968-72	0	0	11	0	0	326300
2_Female	5_CMI	2_25-29	2_1973-77	0	0	14	0	0	485500
2_Female	5_CMI	2_25-29	3_1978-82	0	2	16	0	0	590100
2_Female	5_CMI	2_25-29	4_1983-87	0	1	16	0	0	683700
2_Female	5_CMI	2_25-29	5_1988-92	0	1	7	0	0	701900
2_Female	5_CMI	2_25-29	6_1993-97	0	1	10	0	0	674800
2_Female	5_CMI	2_25-29	7_1998-2002	0	3	14	0	0	678013
2_Female	5_CMI	2_25-29	8_2003-07	0	0	8	0	0	639624
2_Female	5_CMI	2_25-29	9_2008-12	0	1	14	0	0	673000
2_Female	5_CMI	3_30-34	1_1968-72	0	0	29	0	0	327600
2_Female	5_CMI	3_30-34	2_1973-77	0	2	22	0	0	338700
2_Female	5_CMI	3_30-34	3_1978-82	1	1	35	0	0	475600
2_Female	5_CMI	3_30-34	4_1983-87	1	2	48	0	2	600100
2_Female	5_CMI	3_30-34	5_1988-92	0	1	33	0	1	714800
2_Female	5_CMI	3_30-34	6_1993-97	0	4	47	0	0	756600
2_Female	5_CMI	3_30-34	7_1998-2002	0	3	33	0	0	735473
2_Female	5_CMI	3_30-34	8_2003-07	0	2	34	0	2	733765
2_Female	5_CMI	3_30-34	9_2008-12	1	5	25	0	0	729300
2_Female	5_CMI	4_35-39	1_1968-72	0	1	38	0	0	268800
2_Female	5_CMI	4_35-39	2_1973-77	0	2	57	0	0	320800
2_Female	5_CMI	4_35-39	3_1978-82	1	3	60	0	0	330700
2_Female	5_CMI	4_35-39	4_1983-87	3	1	116	0	1	478900
2_Female	5_CMI	4_35-39	5_1988-92	1	4	97	0	0	622400
2_Female	5_CMI	4_35-39	6_1993-97	1	8	120	0	0	745200
2_Female	5_CMI	4_35-39	7_1998-2002	1	2	80	0	1	786438
2_Female	5_CMI	4_35-39	8_2003-07	0	2	68	0	0	743443
2_Female	5_CMI	4_35-39	9_2008-12	4	7	74	0	0	767900
2_Female	5_CMI	5_40-44	1_1968-72	0	3	70	1	0	227600
2_Female	5_CMI	5_40-44	2_1973-77	0	3	75	0	0	262300
2_Female	5_CMI	5_40-44	3_1978-82	2	1	95	0	0	308100
2_Female	5_CMI	5_40-44	4_1983-87	0	0	106	1	0	327900
2_Female	5_CMI	5_40-44	5_1988-92	1	5	145	0	0	490300
2_Female	5_CMI	5_40-44	6_1993-97	1	3	146	0	0	639500
2_Female	5_CMI	5_40-44	7_1998-2002	2	8	117	1	1	757828
2_Female	5_CMI	5_40-44	8_2003-07	1	3	101	0	1	776813
2_Female	5_CMI	5_40-44	9_2008-12	2	9	82	0	0	751900
2_Female	5_CMI	6_45-49	1_1968-72	1	5	90	0	0	184000
2_Female	5_CMI	6_45-49	2_1973-77	0	1	99	0	0	221500
2_Female	5_CMI	6_45-49	3_1978-82	0	9	105	0	0	253100
2_Female	5_CMI	6_45-49	4_1983-87	0	4	119	0	0	299000
2_Female	5_CMI	6_45-49	5_1988-92	1	5	139	0	1	329900
2_Female	5_CMI	6_45-49	6_1993-97	0	4	149	0	2	497700
2_Female	5_CMI	6_45-49	7_1998-2002	2	9	166	2	1	643791
2_Female	5_CMI	6_45-49	8_2003-07	6	8	144	3	2	742899
2_Female	5_CMI	6_45-49	9_2008-12	4	16	109	2	4	775100
2_Female	5_CMI	7_50-54	1_1968-72	1	9	74	0	0	165100
2_Female	5_CMI	7_50-54	2_1973-77	0	2	85	0	0	177900
2_Female	5_CMI	7_50-54	3_1978-82	2	4	119	2	0	214900
2_Female	5_CMI	7_50-54	4_1983-87	0	6	141	0	1	247500
2_Female	5_CMI	7_50-54	5_1988-92	0	6	140	0	0	293200
2_Female	5_CMI	7_50-54	6_1993-97	3	4	148	0	0	330800
2_Female	5_CMI	7_50-54	7_1998-2002	2	11	145	3	2	496270
2_Female	5_CMI	7_50-54	8_2003-07	6	8	123	0	2	624799
2_Female	5_CMI	7_50-54	9_2008-12	10	12	105	1	2	727900
2_Female	5_CMI	8_55-59	1_1968-72	0	2	104	1	1	147600
2_Female	5_CMI	8_55-59	2_1973-77	1	9	109	1	3	156900
2_Female	5_CMI	8_55-59	3_1978-82	3	5	88	3	0	169300
2_Female	5_CMI	8_55-59	4_1983-87	1	5	110	4	0	209400
2_Female	5_CMI	8_55-59	5_1988-92	2	10	117	0	0	242700
2_Female	5_CMI	8_55-59	6_1993-97	2	12	149	2	2	289600
2_Female	5_CMI	8_55-59	7_1998-2002	3	8	122	1	3	326177
2_Female	5_CMI	8_55-59	8_2003-07	3	10	97	2	1	478717
2_Female	5_CMI	8_55-59	9_2008-12	8	8	102	1	5	596900
2_Female	5_CMI	9_60-64	1_1968-72	0	7	68	0	1	117700
2_Female	5_CMI	9_60-64	2_1973-77	1	3	92	1	1	139700
2_Female	5_CMI	9_60-64	3_1978-82	1	9	89	2	0	145900
2_Female	5_CMI	9_60-64	4_1983-87	1	11	77	1	0	161700
2_Female	5_CMI	9_60-64	5_1988-92	2	10	95	0	1	203600
2_Female	5_CMI	9_60-64	6_1993-97	2	9	97	0	3	235700
2_Female	5_CMI	9_60-64	7_1998-2002	2	11	108	2	3	281826
2_Female	5_CMI	9_60-64	8_2003-07	2	8	91	0	2	311889
2_Female	5_CMI	9_60-64	9_2008-12	10	20	87	4	6	449900
2_Female	5_CMI	10_65-69	1_1968-72	1	1	58	2	0	82100
2_Female	5_CMI	10_65-69	2_1973-77	2	1	57	0	1	105100
2_Female	5_CMI	10_65-69	3_1978-82	2	6	60	1	1	124300
2_Female	5_CMI	10_65-69	4_1983-87	1	10	63	0	1	134600
2_Female	5_CMI	10_65-69	5_1988-92	0	9	83	1	2	152300
2_Female	5_CMI	10_65-69	6_1993-97	3	8	85	0	3	191700
2_Female	5_CMI	10_65-69	7_1998-2002	2	11	89	2	1	223327
2_Female	5_CMI	10_65-69	8_2003-07	4	13	109	3	5	263900
2_Female	5_CMI	10_65-69	9_2008-12	1	5	84	4	2	292700
2_Female	5_CMI	11_70+	1_1968-72	1	10	53	0	2	104200
2_Female	5_CMI	11_70+	2_1973-77	0	11	58	3	2	144100
2_Female	5_CMI	11_70+	3_1978-82	3	11	73	4	1	182400
2_Female	5_CMI	11_70+	4_1983-87	3	15	96	4	6	235600
2_Female	5_CMI	11_70+	5_1988-92	7	17	134	8	6	293270
2_Female	5_CMI	11_70+	6_1993-97	3	31	170	4	15	340100
2_Female	5_CMI	11_70+	7_1998-2002	7	36	154	12	11	412731
2_Female	5_CMI	11_70+	8_2003-07	11	45	214	6	14	503886
2_Female	5_CMI	11_70+	9_2008-12	12	46	197	8	16	622200
2_Female	6_All	1_20-24	1_1968-72	0	0	3	0	0	481100
2_Female	6_All	1_20-24	2_1973-77	0	0	0	0	0	614600
2_Female	6_All	1_20-24	3_1978-82	0	1	2	0	0	680400
2_Female	6_All	1_20-24	4_1983-87	0	0	1	0	0	662400
2_Female	6_All	1_20-24	5_1988-92	0	0	1	0	0	590800
2_Female	6_All	1_20-24	6_1993-97	0	0	1	0	0	585800
2_Female	6_All	1_20-24	7_1998-2002	0	0	3	0	0	536787
2_Female	6_All	1_20-24	8_2003-07	0	0	5	0	0	539542
2_Female	6_All	1_20-24	9_2008-12	0	1	5	0	0	602600
2_Female	6_All	2_25-29	1_1968-72	0	0	11	0	0	333000
2_Female	6_All	2_25-29	2_1973-77	0	0	15	0	0	497100
2_Female	6_All	2_25-29	3_1978-82	0	2	17	0	0	599000
2_Female	6_All	2_25-29	4_1983-87	0	1	16	0	0	690900
2_Female	6_All	2_25-29	5_1988-92	0	1	7	0	0	710200
2_Female	6_All	2_25-29	6_1993-97	0	1	10	0	0	684200
2_Female	6_All	2_25-29	7_1998-2002	0	3	14	0	0	687876
2_Female	6_All	2_25-29	8_2003-07	0	0	9	0	0	653568
2_Female	6_All	2_25-29	9_2008-12	0	1	15	0	0	702900
2_Female	6_All	3_30-34	1_1968-72	0	0	29	0	0	334800
2_Female	6_All	3_30-34	2_1973-77	0	2	22	0	0	348200
2_Female	6_All	3_30-34	3_1978-82	1	1	35	0	0	484100
2_Female	6_All	3_30-34	4_1983-87	1	2	48	0	2	606500
2_Female	6_All	3_30-34	5_1988-92	0	1	33	0	1	723200
2_Female	6_All	3_30-34	6_1993-97	0	4	48	0	0	768200
2_Female	6_All	3_30-34	7_1998-2002	0	3	36	0	0	749263
2_Female	6_All	3_30-34	8_2003-07	0	2	35	0	2	756850
2_Female	6_All	3_30-34	9_2008-12	1	6	29	0	0	772000
2_Female	6_All	4_35-39	1_1968-72	0	1	38	0	0	275300
2_Female	6_All	4_35-39	2_1973-77	0	2	58	0	0	328700
2_Female	6_All	4_35-39	3_1978-82	1	3	62	0	0	336600
2_Female	6_All	4_35-39	4_1983-87	3	1	116	0	1	484100
2_Female	6_All	4_35-39	5_1988-92	1	4	98	0	0	629100
2_Female	6_All	4_35-39	6_1993-97	1	8	122	0	0	755200
2_Female	6_All	4_35-39	7_1998-2002	1	2	82	1	1	800784
2_Female	6_All	4_35-39	8_2003-07	0	2	73	0	0	767536
2_Female	6_All	4_35-39	9_2008-12	4	7	79	0	0	810600
2_Female	6_All	5_40-44	1_1968-72	0	3	72	1	0	233800
2_Female	6_All	5_40-44	2_1973-77	0	3	75	0	0	268500
2_Female	6_All	5_40-44	3_1978-82	2	1	97	0	0	313100
2_Female	6_All	5_40-44	4_1983-87	0	0	106	1	0	331200
2_Female	6_All	5_40-44	5_1988-92	1	5	146	0	0	495500
2_Female	6_All	5_40-44	6_1993-97	1	3	146	0	0	647000
2_Female	6_All	5_40-44	7_1998-2002	2	8	117	1	1	769580
2_Female	6_All	5_40-44	8_2003-07	1	3	107	0	1	796175
2_Female	6_All	5_40-44	9_2008-12	2	9	84	0	0	785000
2_Female	6_All	6_45-49	1_1968-72	1	5	90	0	0	189400
2_Female	6_All	6_45-49	2_1973-77	0	1	100	0	0	226700
2_Female	6_All	6_45-49	3_1978-82	0	9	107	0	0	257100
2_Female	6_All	6_45-49	4_1983-87	0	4	121	0	0	302500
2_Female	6_All	6_45-49	5_1988-92	1	5	140	0	1	333100
2_Female	6_All	6_45-49	6_1993-97	0	4	150	0	2	503300
2_Female	6_All	6_45-49	7_1998-2002	2	9	166	2	1	652256
2_Female	6_All	6_45-49	8_2003-07	6	8	146	3	2	756703
2_Female	6_All	6_45-49	9_2008-12	4	16	117	2	4	797700
2_Female	6_All	7_50-54	1_1968-72	1	9	74	0	0	169000
2_Female	6_All	7_50-54	2_1973-77	0	2	87	0	0	181900
2_Female	6_All	7_50-54	3_1978-82	2	4	119	2	0	218300
2_Female	6_All	7_50-54	4_1983-87	0	6	142	0	1	250600
2_Female	6_All	7_50-54	5_1988-92	0	6	141	0	0	296700
2_Female	6_All	7_50-54	6_1993-97	3	4	150	0	0	334400
2_Female	6_All	7_50-54	7_1998-2002	3	11	146	4	2	502491
2_Female	6_All	7_50-54	8_2003-07	6	9	124	1	2	633589
2_Female	6_All	7_50-54	9_2008-12	10	12	109	1	2	742500
2_Female	6_All	8_55-59	1_1968-72	0	2	105	1	1	150700
2_Female	6_All	8_55-59	2_1973-77	1	9	109	1	3	159700
2_Female	6_All	8_55-59	3_1978-82	3	5	88	3	0	172000
2_Female	6_All	8_55-59	4_1983-87	1	6	110	4	0	212200
2_Female	6_All	8_55-59	5_1988-92	2	10	118	0	0	245800
2_Female	6_All	8_55-59	6_1993-97	2	12	149	2	2	293300
2_Female	6_All	8_55-59	7_1998-2002	3	8	122	1	3	330127
2_Female	6_All	8_55-59	8_2003-07	3	10	98	2	1	484427
2_Female	6_All	8_55-59	9_2008-12	8	9	104	1	5	605500
2_Female	6_All	9_60-64	1_1968-72	0	7	68	0	1	120000
2_Female	6_All	9_60-64	2_1973-77	1	3	92	1	1	141800
2_Female	6_All	9_60-64	3_1978-82	1	9	89	2	0	147900
2_Female	6_All	9_60-64	4_1983-87	1	11	77	1	0	163900
2_Female	6_All	9_60-64	5_1988-92	2	10	96	0	1	206400
2_Female	6_All	9_60-64	6_1993-97	2	9	97	0	3	238800
2_Female	6_All	9_60-64	7_1998-2002	2	11	108	2	3	285580
2_Female	6_All	9_60-64	8_2003-07	2	8	91	0	2	315188
2_Female	6_All	9_60-64	9_2008-12	10	20	88	4	6	455400
2_Female	6_All	10_65-69	1_1968-72	1	2	58	2	0	83800
2_Female	6_All	10_65-69	2_1973-77	2	1	57	0	1	106300
2_Female	6_All	10_65-69	3_1978-82	2	6	60	1	1	125800
2_Female	6_All	10_65-69	4_1983-87	1	10	63	0	1	136200
2_Female	6_All	10_65-69	5_1988-92	0	9	84	1	2	154600
2_Female	6_All	10_65-69	6_1993-97	3	8	86	0	3	194500
2_Female	6_All	10_65-69	7_1998-2002	2	11	90	2	1	226452
2_Female	6_All	10_65-69	8_2003-07	4	13	110	3	5	266918
2_Female	6_All	10_65-69	9_2008-12	1	5	84	4	2	295800
2_Female	6_All	11_70+	1_1968-72	1	10	55	0	2	106400
2_Female	6_All	11_70+	2_1973-77	0	11	61	3	2	146600
2_Female	6_All	11_70+	3_1978-82	3	12	75	4	1	184950
2_Female	6_All	11_70+	4_1983-87	3	15	96	4	6	238600
2_Female	6_All	11_70+	5_1988-92	7	17	134	8	6	296860
2_Female	6_All	11_70+	6_1993-97	3	31	171	4	15	345200
2_Female	6_All	11_70+	7_1998-2002	8	36	154	12	11	419180
2_Female	6_All	11_70+	8_2003-07	11	45	216	6	14	510403
2_Female	6_All	11_70+	9_2008-12	12	46	199	8	16	630600
